# Supplementary material for: RelB contributes to the survival, migration and lymphomagenesis of B cells with constitutively active CD40 signaling
Source: Front Immunol. 2022 Aug 30;13:913275. doi: 10.3389/fimmu.2022.913275 (PMC9468873; doi:10.3389/fimmu.2022.913275)
Supplement: Supplementary file 2 [file Table_1.xlsx]

## Sheet: #1 LMP1CD40 vs LMP1CD40-RelBKO
						threshold p < 0.05				LMP1/CD40				LMP1/CD40//RelBKO				TOP60 genes displayed in the heatmap in Figure 5A
Row.names	baseMean	log2FoldChange	lfcSE	stat	pvalue	padj		Row.names	gene name	C1_1	C1_2	C1_3	C1_4	C2_1	C2_2	C2_3		differentially expressed genes, which are further analysed in Figures or Supplementary Figures
ENSMUSG00000020279	1928.73	-5.89921	0.188035	-31.373	4.7313e-216	6.96401e-212		ENSMUSG00000020279	Il9r	3476.27	2905.96	3473.33	3478.14	50.2406	50.0038	67.2
ENSMUSG00000051747	4982.48	-3.69751	0.13591	-27.2057	5.56656e-163	4.09671e-159		ENSMUSG00000051747	Ttn	8592.77	8869.58	8281.37	7228.07	598.611	659.665	647.294
ENSMUSG00000000731	746.754	-5.72789	0.25292	-22.647	1.49297e-113	7.32501e-110		ENSMUSG00000000731	Aire	1333.16	1103.11	1195.41	1523.12	16.0342	31.7332	24.7059
ENSMUSG00000020282	256.28	-5.10675	0.289325	-17.6505	1.00777e-69	3.70833e-66		ENSMUSG00000020282	Rhbdf1	447.239	446.889	445.205	416.293	12.8274	6.73128	18.7765
ENSMUSG00000018417	182.424	-3.92467	0.263207	-14.911	2.79657e-50	8.23254e-47		ENSMUSG00000018417	Myo1b	300.656	339.871	279.505	297.235	12.8274	20.1938	26.6823
ENSMUSG00000029797	172.551	-4.05797	0.28552	-14.2125	7.65898e-46	1.87888e-42		ENSMUSG00000029797	Sspo	310.286	221.093	323.206	301.341	14.9653	21.1554	15.8118
ENSMUSG00000032053	2382.29	-1.91443	0.1384	-13.8326	1.62094e-43	3.40838e-40		ENSMUSG00000032053	Pou2af1	3459.15	3314.04	3755.57	3380.43	836.987	1042.39	887.435
ENSMUSG00000044288	137.697	-5.14181	0.384144	-13.3851	7.38848e-41	1.35939e-37		ENSMUSG00000044288	Cnr1	257.858	189.34	233.073	263.57	5.34474	4.80806	9.88235
ENSMUSG00000026080	470.858	-3.4003	0.257439	-13.2082	7.87036e-40	1.28715e-36		ENSMUSG00000026080	Chst10	725.426	922.003	915.903	514.003	84.4469	77.8905	56.3294
ENSMUSG00000004110	1617.71	-1.67615	0.129989	-12.8946	4.83022e-38	7.1096e-35		ENSMUSG00000004110	Cacna1e	2425.58	2283.84	2241.5	2220.23	794.229	685.629	672.988
ENSMUSG00000052512	192.487	-2.8913	0.234858	-12.3109	7.91813e-35	1.05952e-31		ENSMUSG00000052512	Nav2	329.545	272.838	254.013	367.028	45.9648	37.5028	40.5176
ENSMUSG00000044042	136.274	-3.45003	0.286179	-12.0555	1.81411e-33	2.22516e-30		ENSMUSG00000044042	Fmn1	235.389	178.756	222.147	256.181	20.31	13.4626	27.6706
ENSMUSG00000044337	339.978	-3.27153	0.278519	-11.7461	7.39118e-32	8.36852e-29		ENSMUSG00000044337	Ackr3	491.107	756.184	535.339	425.325	80.1711	42.3109	49.4117
ENSMUSG00000002985	402.641	-2.39811	0.204646	-11.7183	1.02702e-31	1.07977e-28		ENSMUSG00000002985	Apoe	507.156	789.113	572.667	598.576	119.722	106.739	124.518
ENSMUSG00000051586	585.972	-1.70891	0.146152	-11.6927	1.389e-31	1.36298e-28		ENSMUSG00000051586	Mical3	808.882	925.532	798.456	803.849	258.686	270.213	236.188
ENSMUSG00000036528	289.223	-2.44823	0.215158	-11.3788	5.33504e-30	4.9079e-27		ENSMUSG00000036528	Ppfibp2	384.112	572.724	426.997	396.587	71.6195	86.545	85.9764
ENSMUSG00000026727	428.513	-2.05651	0.194385	-10.5795	3.70739e-26	3.20995e-23		ENSMUSG00000026727	Rsu1	594.892	790.289	514.399	642.094	154.998	159.627	143.294
ENSMUSG00000024843	841.66	-2.50468	0.238269	-10.512	7.60647e-26	6.21998e-23		ENSMUSG00000024843	Chka	1461.55	958.46	1411.18	1372.04	287.547	156.743	244.094
ENSMUSG00000029581	174.017	-2.17111	0.207452	-10.4656	1.24281e-25	9.62788e-23		ENSMUSG00000029581	Fscn1	253.578	228.149	263.117	298.877	64.1369	50.9654	59.2941
ENSMUSG00000073557	282.26	-1.67008	0.160505	-10.4051	2.34955e-25	1.72915e-22		ENSMUSG00000073557	Ppp1r12b	416.211	382.208	395.131	405.619	117.584	137.51	121.553
ENSMUSG00000021338	460.386	-1.83296	0.182096	-10.0659	7.81604e-24	5.4783e-21		ENSMUSG00000021338	Carmil1	665.509	686.799	574.488	734.877	225.548	161.551	173.929
ENSMUSG00000004568	378.406	-1.71056	0.176395	-9.6973	3.09596e-22	2.07134e-19		ENSMUSG00000004568	Arhgef18	549.954	468.058	625.473	511.54	154.998	183.668	155.153
ENSMUSG00000006948	58.8363	-3.80345	0.397303	-9.57317	1.03677e-21	6.63488e-19		ENSMUSG00000006948	Klk4	89.8758	79.9697	110.163	110.847	6.41369	8.6545	5.92941
ENSMUSG00000009585	981.383	3.22069	0.339805	9.47806	2.59052e-21	1.58874e-18		ENSMUSG00000009585	Apobec3	253.578	125.835	233.073	246.327	1357.56	3294.48	1358.82
ENSMUSG00000022231	194.885	-2.25385	0.239348	-9.41661	4.65868e-21	2.74285e-18		ENSMUSG00000022231	Sema5a	258.928	303.414	300.445	316.12	50.2406	48.0806	86.9646
ENSMUSG00000028763	61.3294	-3.5889	0.385206	-9.31682	1.19876e-20	6.78638e-18		ENSMUSG00000028763	Hspg2	103.785	89.3779	88.3127	122.343	11.7584	3.84644	9.88235
ENSMUSG00000038371	183.361	-1.74498	0.188415	-9.26137	2.01827e-20	1.10026e-17		ENSMUSG00000038371	Sbf2	285.677	241.085	241.267	280.813	75.8953	82.6986	76.0941
ENSMUSG00000039137	529.786	-1.73926	0.188628	-9.22059	2.95475e-20	1.55325e-17		ENSMUSG00000039137	Whrn	658.019	950.228	670.084	750.478	206.307	249.057	224.329
ENSMUSG00000043243	357.436	1.79462	0.200176	8.96524	3.0961e-19	1.57143e-16		ENSMUSG00000043243	Fam129c	179.752	148.179	182.999	183.103	521.647	760.634	525.741
ENSMUSG00000030413	132.637	-2.56791	0.28866	-8.89598	5.79066e-19	2.84109e-16		ENSMUSG00000030413	Pglyrp1	230.039	156.411	226.7	211.021	28.8616	24.0403	51.3882
ENSMUSG00000042035	48.3093	-3.82366	0.434038	-8.80951	1.2569e-18	5.96784e-16		ENSMUSG00000042035	Igsf3	80.2463	70.5615	88.3127	82.1092	3.20685	3.84644	9.88235
ENSMUSG00000040767	90.3656	-2.13069	0.24559	-8.6758	4.10654e-18	1.88888e-15		ENSMUSG00000040767	Snrnp25	129.464	131.715	154.775	123.985	33.1374	28.8483	30.6353
ENSMUSG00000016933	316.035	-1.33614	0.155212	-8.6085	7.40232e-18	3.30166e-15		ENSMUSG00000016933	Plcg1	403.371	465.706	435.191	401.514	173.17	169.244	164.047
ENSMUSG00000005125	252.853	-1.46662	0.173114	-8.47201	2.41187e-17	1.04413e-14		ENSMUSG00000005125	Ndrg1	320.985	378.68	333.221	359.638	111.171	126.933	139.341
ENSMUSG00000111862	157.994	-2.18303	0.270392	-8.07357	6.82698e-16	2.87104e-13		ENSMUSG00000111862	AC160052.1	228.969	217.565	322.296	180.64	41.689	65.3896	49.4117
ENSMUSG00000029772	1054.61	-1.63053	0.209056	-7.7995	6.21525e-15	2.54118e-12		ENSMUSG00000029772	Ahcyl2	1450.85	1942.79	1463.99	1085.48	526.992	464.458	447.67
ENSMUSG00000052539	278.373	-1.41238	0.181396	-7.78616	6.90785e-15	2.74802e-12		ENSMUSG00000052539	Magi3	373.413	395.144	423.355	328.437	142.17	125.009	161.082
ENSMUSG00000025804	209.536	-2.09411	0.269529	-7.76953	7.87778e-15	3.05139e-12		ENSMUSG00000025804	Ccr1	254.648	431.601	303.177	258.644	65.2059	96.1611	57.3176
ENSMUSG00000024169	626.098	-1.31983	0.174644	-7.55726	4.11662e-14	1.55365e-11		ENSMUSG00000024169	Ift140	770.364	944.348	965.977	689.717	349.546	334.641	328.094
ENSMUSG00000026131	209.705	-1.25858	0.168618	-7.4641	8.38712e-14	3.08625e-11		ENSMUSG00000026131	Dst	279.257	284.598	268.58	284.919	127.205	105.777	117.6
ENSMUSG00000026581	2742.93	-1.07159	0.143629	-7.46083	8.59774e-14	3.08659e-11		ENSMUSG00000026581	Sell	3767.29	3012.98	3613.54	3756.49	1709.25	1795.33	1545.6
ENSMUSG00000001027	104.048	1.75482	0.236855	7.40885	1.27396e-13	4.46462e-11		ENSMUSG00000001027	Scn4a	48.1478	43.5129	43.7011	69.7928	173.17	172.128	177.882
ENSMUSG00000074342	384.151	-1.69969	0.233946	-7.26531	3.72196e-13	1.27403e-10		ENSMUSG00000074342	I830077J02Rik	556.374	411.609	469.787	746.372	181.721	176.936	146.259
ENSMUSG00000030691	2832.01	-0.930536	0.129167	-7.2041	5.84285e-13	1.95457e-10		ENSMUSG00000030691	Fchsd2	3792.97	3179.97	3798.36	3454.33	1913.42	1789.56	1895.43
ENSMUSG00000000266	37.8363	-3.4416	0.478094	-7.19859	6.08387e-13	1.98997e-10		ENSMUSG00000000266	Mid2	57.7773	88.2019	60.0891	41.8757	4.27579	7.69289	4.94117
ENSMUSG00000053702	189.576	-1.45654	0.203644	-7.15237	8.52932e-13	2.7292e-10		ENSMUSG00000053702	Nebl	278.187	237.557	217.595	308.73	90.8606	92.3147	101.788
ENSMUSG00000039457	92.4128	-2.22414	0.313266	-7.09984	1.24899e-12	3.91146e-10		ENSMUSG00000039457	Ppl	105.925	209.332	119.268	123.164	28.8616	33.6564	26.6823
ENSMUSG00000106567	424.584	1.45801	0.205682	7.08868	1.35395e-12	4.15183e-10		ENSMUSG00000106567	2010309G21Rik	271.767	174.052	236.715	287.382	576.163	714.477	711.529
ENSMUSG00000020627	44.3123	-2.60219	0.368271	-7.06596	1.59506e-12	4.78294e-10		ENSMUSG00000020627	Klhl29	81.3162	61.1533	56.4473	77.1826	9.62054	8.6545	15.8118
ENSMUSG00000022148	157.733	1.33098	0.188433	7.0634	1.62475e-12	4.78294e-10		ENSMUSG00000022148	Fyb	108.065	82.3217	96.5067	95.2466	244.789	218.286	258.917
ENSMUSG00000071716	26.3029	7.67438	1.10317	6.95663	3.48498e-12	1.00579e-09		ENSMUSG00000071716	Apol7e	0	1.17602	0	0	59.8611	87.5066	35.5764
ENSMUSG00000058997	273.253	-1.21955	0.176661	-6.90333	5.07957e-12	1.43781e-09		ENSMUSG00000058997	Vwa8	386.252	399.848	340.505	321.047	135.756	168.282	161.082
ENSMUSG00000026576	98.2556	-1.7619	0.258334	-6.82024	9.08914e-12	2.52421e-09		ENSMUSG00000026576	Atp1b1	176.542	108.194	133.835	144.512	44.8958	44.2341	35.5764
ENSMUSG00000042686	113.956	-1.53882	0.227312	-6.76965	1.29091e-11	3.51868e-09		ENSMUSG00000042686	Jph1	170.122	155.235	142.029	166.682	50.2406	45.1957	68.1882
ENSMUSG00000037606	122.101	-1.44945	0.214901	-6.74473	1.53312e-11	4.1029e-09		ENSMUSG00000037606	Osbpl5	178.682	143.475	164.79	183.103	70.5506	54.8118	59.2941
ENSMUSG00000025225	671.899	-0.985595	0.146981	-6.70557	2.00615e-11	5.27295e-09		ENSMUSG00000025225	Nfkb2	813.162	822.041	986.007	789.89	430.786	440.418	420.988
ENSMUSG00000073491	96.4283	-1.61841	0.242192	-6.68235	2.35144e-11	6.07207e-09		ENSMUSG00000073491	Ifi213	158.353	128.187	115.626	140.407	44.8958	50.9654	36.5647
ENSMUSG00000021279	106.27	-1.68893	0.256511	-6.58423	4.57236e-11	1.16035e-08		ENSMUSG00000021279	Cdc42bpb	110.205	178.756	169.342	145.333	44.8958	53.8502	41.5059
ENSMUSG00000112148	844.565	-4.66107	0.712076	-6.54576	5.91946e-11	1.47676e-08		ENSMUSG00000112148	Lilrb4a	787.483	3375.19	778.427	800.564	83.378	37.5028	49.4117
ENSMUSG00000032849	90.7411	1.42988	0.220868	6.47393	9.54863e-11	2.34244e-08		ENSMUSG00000032849	Abcc4	59.9172	44.6889	52.8055	52.5499	157.135	132.702	135.388
ENSMUSG00000102691	44.0209	-2.45437	0.379855	-6.46135	1.03774e-10	2.50402e-08		ENSMUSG00000102691	Gm37780	62.0571	70.5615	46.4325	91.9623	11.7584	11.5393	13.8353
ENSMUSG00000044694	206.056	-1.72049	0.267696	-6.42704	1.30116e-10	3.088e-08		ENSMUSG00000044694	2010007H06Rik	295.306	203.452	252.192	423.683	83.378	86.545	97.8352
ENSMUSG00000073016	119.528	-1.43744	0.223739	-6.42465	1.32172e-10	3.088e-08		ENSMUSG00000073016	Uprt	182.961	177.58	138.387	156.828	53.4474	71.1592	56.3294
ENSMUSG00000026425	588.005	-1.02932	0.160645	-6.40745	1.47973e-10	3.40315e-08		ENSMUSG00000026425	Srgap2	745.755	779.704	638.219	846.545	335.65	380.798	389.364
ENSMUSG00000048078	54.9252	-1.92751	0.303885	-6.3429	2.25474e-10	5.10578e-08		ENSMUSG00000048078	Tenm4	68.4768	94.082	68.283	90.3201	22.4479	23.0787	17.7882
ENSMUSG00000027562	56.5277	2.48966	0.397386	6.2651	3.72586e-10	8.30922e-08		ENSMUSG00000027562	Car2	20.3291	16.4643	32.7759	6.56873	96.2054	106.739	116.612
ENSMUSG00000046982	202.748	-1.17302	0.188862	-6.21095	5.26639e-10	1.15695e-07		ENSMUSG00000046982	Tshz1	271.767	312.823	231.252	249.612	118.653	109.624	125.506
ENSMUSG00000020255	1557.99	-1.25307	0.202393	-6.19126	5.96837e-10	1.29189e-07		ENSMUSG00000020255	D10Wsu102e	2332.49	1526.48	1878.24	2557.7	931.054	785.636	894.352
ENSMUSG00000030790	73.2378	-2.81229	0.456069	-6.16636	6.98794e-10	1.49066e-07		ENSMUSG00000030790	Adm	77.0364	229.325	68.283	88.6779	17.1032	13.4626	18.7765
ENSMUSG00000027397	531.126	-1.80601	0.293229	-6.15907	7.31753e-10	1.53867e-07		ENSMUSG00000027397	Slc20a1	685.838	1150.15	697.397	527.962	267.237	145.203	244.094
ENSMUSG00000000915	768.426	0.776412	0.126338	6.1455	7.97123e-10	1.65251e-07		ENSMUSG00000000915	Hip1r	575.633	569.196	633.667	575.585	984.502	1046.23	994.164
ENSMUSG00000054072	49.3836	2.73655	0.447167	6.11975	9.37217e-10	1.91596e-07		ENSMUSG00000054072	Iigp1	17.1192	9.4082	10.9253	19.7062	164.618	57.6967	66.2117
ENSMUSG00000029049	56.8805	-1.90569	0.311529	-6.11722	9.5221e-10	1.91994e-07		ENSMUSG00000029049	Morn1	92.0157	74.0896	80.1188	85.3935	22.4479	13.4626	30.6353
ENSMUSG00000049871	348.361	-1.11692	0.182796	-6.11017	9.95262e-10	1.97963e-07		ENSMUSG00000049871	Nlrc3	478.268	441.009	449.758	443.389	181.721	261.558	182.823
ENSMUSG00000086652	26.0987	-3.41268	0.559951	-6.0946	1.0971e-09	2.1531e-07		ENSMUSG00000086652	Gm14029	34.2384	35.2807	33.6863	67.3295	5.34474	3.84644	2.9647
ENSMUSG00000109684	148.516	1.31754	0.216813	6.07684	1.22573e-09	2.37389e-07		ENSMUSG00000109684	Gm45745	71.6867	104.666	107.432	78.8248	220.203	205.785	251.012
ENSMUSG00000028073	84.8275	-1.51671	0.250436	-6.05625	1.3933e-09	2.66338e-07		ENSMUSG00000028073	Pear1	114.485	104.666	106.522	144.512	40.62	36.5412	46.447
ENSMUSG00000032625	30.032	-2.74705	0.455204	-6.03476	1.59198e-09	3.00414e-07		ENSMUSG00000032625	Thsd7a	46.0079	52.9211	49.1638	41.0546	5.34474	2.88483	12.847
ENSMUSG00000002341	51.1362	1.6964	0.281988	6.01588	1.78913e-09	3.33344e-07		ENSMUSG00000002341	Ncan	34.2384	21.1684	21.8506	27.096	79.1022	86.545	87.9529
ENSMUSG00000033066	40.6271	-2.22479	0.37447	-5.94117	2.82992e-09	5.20671e-07		ENSMUSG00000033066	Gas7	59.9172	58.8012	46.4325	79.6459	17.1032	8.6545	13.8353
ENSMUSG00000021200	265.607	-1.43928	0.243155	-5.91918	3.23554e-09	5.87949e-07		ENSMUSG00000021200	Asb2	405.511	230.501	430.638	389.197	151.791	121.163	130.447
ENSMUSG00000053931	258.928	-1.23924	0.210229	-5.89473	3.75304e-09	6.7367e-07		ENSMUSG00000053931	Cnn3	357.363	252.845	394.221	370.312	164.618	128.856	144.282
ENSMUSG00000011008	84.7432	1.42843	0.242928	5.88006	4.1011e-09	7.27278e-07		ENSMUSG00000011008	Mcoln2	40.6581	45.865	49.1638	59.9397	149.653	111.547	136.376
ENSMUSG00000044309	15.6661	5.16569	0.87896	5.87704	4.17655e-09	7.31841e-07		ENSMUSG00000044309	Apol7c	1.06995	1.17602	1.82088	0	18.1721	54.8118	32.6117
ENSMUSG00000022416	170.328	1.18186	0.202627	5.8327	5.45389e-09	9.35839e-07		ENSMUSG00000022416	Cacna1i	99.5054	107.018	139.297	95.2466	273.651	240.403	237.176
ENSMUSG00000033960	25.9259	-2.95399	0.50649	-5.83227	5.46791e-09	9.35839e-07		ENSMUSG00000033960	9430020K01Rik	49.2177	38.8088	37.3281	40.2335	2.1379	2.88483	10.8706
ENSMUSG00000001128	580.62	-1.10496	0.190262	-5.80756	6.33906e-09	1.07247e-06		ENSMUSG00000001128	Cfp	796.043	563.316	912.261	741.446	347.408	348.103	355.764
ENSMUSG00000009418	105.778	1.24886	0.21653	5.76761	8.04016e-09	1.34481e-06		ENSMUSG00000009418	Nav1	62.0571	68.2094	58.2682	77.1826	173.17	137.51	164.047
ENSMUSG00000033306	353.041	0.816763	0.143083	5.70833	1.1409e-08	1.88684e-06		ENSMUSG00000033306	Lpp	253.578	268.134	274.953	267.676	502.406	452.919	451.623
ENSMUSG00000031906	31.2646	2.1776	0.381767	5.704	1.17025e-08	1.91389e-06		ENSMUSG00000031906	Smpd3	17.1192	8.23217	15.4775	9.03201	45.9648	53.8502	69.1764
ENSMUSG00000034751	1498.39	-1.11713	0.197198	-5.66501	1.47014e-08	2.37791e-06		ENSMUSG00000034751	Mast4	1769.7	2555.5	1524.08	1945.17	898.986	831.794	963.529
ENSMUSG00000025779	74.6323	-1.55146	0.274644	-5.64897	1.61412e-08	2.58241e-06		ENSMUSG00000025779	Ly96	118.764	79.9697	93.7754	123.164	37.4132	29.8099	39.5294
ENSMUSG00000034164	114.66	-1.3707	0.242863	-5.64392	1.66221e-08	2.63076e-06		ENSMUSG00000034164	Emid1	171.192	112.898	170.252	167.503	57.7232	52.8886	70.1647
ENSMUSG00000024013	242.139	0.948845	0.168477	5.63188	1.78255e-08	2.79121e-06		ENSMUSG00000024013	Fgd2	166.912	188.164	181.178	156.828	339.926	362.527	299.435
ENSMUSG00000049044	605.584	1.22526	0.218187	5.61563	1.95844e-08	3.03434e-06		ENSMUSG00000049044	Rapgef4	387.322	410.433	303.177	438.463	1103.15	658.704	937.835
ENSMUSG00000047798	112.536	1.42273	0.255455	5.56939	2.55628e-08	3.91936e-06		ENSMUSG00000047798	Cd300lf	59.9172	89.3779	58.2682	55.0131	214.859	142.318	168
ENSMUSG00000066952	62.8761	-1.54035	0.278274	-5.53538	3.10548e-08	4.71233e-06		ENSMUSG00000066952	Myo1h	101.645	77.6176	82.8501	87.8568	29.9306	37.5028	22.7294
ENSMUSG00000032652	382.944	-1.41235	0.255264	-5.53289	3.15003e-08	4.73115e-06		ENSMUSG00000032652	Crebl2	569.213	337.519	657.338	527.141	175.308	249.057	165.035
ENSMUSG00000074305	700.957	-0.832739	0.15116	-5.50898	3.6091e-08	5.36589e-06		ENSMUSG00000074305	Peak1	886.989	878.491	855.814	831.766	489.578	551.965	412.094
ENSMUSG00000040848	289.81	-0.922986	0.1677	-5.50379	3.71702e-08	5.47109e-06		ENSMUSG00000040848	Sft2d2	380.902	306.942	378.743	386.734	182.79	205.785	186.776
ENSMUSG00000074272	181.977	-1.08893	0.198606	-5.48289	4.18441e-08	6.09805e-06		ENSMUSG00000074272	Ceacam1	223.62	246.965	202.118	269.318	94.0675	122.125	115.623
ENSMUSG00000006360	207.839	-1.06347	0.194182	-5.47664	4.33476e-08	6.25523e-06		ENSMUSG00000006360	Crip1	255.718	329.287	243.998	242.222	125.067	119.24	139.341
ENSMUSG00000051339	45.7406	-2.08504	0.380945	-5.47334	4.41629e-08	6.31101e-06		ENSMUSG00000051339	2900026A02Rik	54.5675	57.6252	53.716	105.921	18.1721	16.3474	13.8353
ENSMUSG00000031779	29.4063	1.91068	0.352077	5.42689	5.73452e-08	8.0387e-06		ENSMUSG00000031779	Ccl22	13.9094	12.9363	17.2984	9.8531	52.3785	48.0806	51.3882
ENSMUSG00000066677	236.98	-1.0907	0.200926	-5.42837	5.68722e-08	8.0387e-06		ENSMUSG00000066677	Ifi208	311.355	312.823	301.356	301.341	156.066	171.167	104.753
ENSMUSG00000021608	546.426	-0.783341	0.144926	-5.4051	6.47711e-08	8.99402e-06		ENSMUSG00000021608	Lpcat1	643.04	645.638	741.099	633.883	407.269	355.796	398.259
ENSMUSG00000015305	68.787	1.45527	0.269892	5.39203	6.96674e-08	9.49477e-06		ENSMUSG00000015305	Sash1	49.2177	29.4006	39.1489	39.4124	131.481	101.931	90.9176
ENSMUSG00000027858	50.7241	1.715	0.31797	5.39359	6.90651e-08	9.49477e-06		ENSMUSG00000027858	Tspan2	18.1892	25.8725	20.0297	37.7702	95.1364	73.0824	84.9882
ENSMUSG00000032679	23.2101	-3.23053	0.602344	-5.36327	8.17303e-08	1.10366e-05		ENSMUSG00000032679	Cd59a	40.6581	23.5205	24.5819	61.5819	4.27579	1.92322	5.92941
ENSMUSG00000026117	20.5976	-2.79498	0.522045	-5.3539	8.60775e-08	1.1518e-05		ENSMUSG00000026117	Zap70	35.3084	24.6965	35.5072	34.4858	5.34474	1.92322	6.91764
ENSMUSG00000019726	5464.92	-0.762461	0.142624	-5.34595	8.99445e-08	1.1927e-05		ENSMUSG00000019726	Lyst	7328.09	6755.09	6923.9	5520.2	3892.04	3983.95	3851.15
ENSMUSG00000046410	45.8558	-1.70102	0.319365	-5.32626	1.00253e-07	1.31752e-05		ENSMUSG00000046410	Kcnk6	78.1064	48.217	63.7308	70.6139	21.379	21.1554	17.7882
ENSMUSG00000076532	38.4866	-2.33204	0.443321	-5.26037	1.43764e-07	1.87262e-05		ENSMUSG00000076532	Igkv4-91	65.267	83.4978	40.9698	45.16	4.27579	14.4242	15.8118
ENSMUSG00000004328	11.4706	4.69622	0.89422	5.25174	1.50668e-07	1.94533e-05		ENSMUSG00000004328	Hif3a	0	2.35205	0.91044	0.821092	12.8274	30.7716	32.6117
ENSMUSG00000020422	70.8406	1.58829	0.302643	5.24806	1.53711e-07	1.96737e-05		ENSMUSG00000020422	Tns3	43.868	28.2246	32.7759	46.8022	156.066	93.2763	94.8705
ENSMUSG00000015745	240.336	0.827121	0.159483	5.18627	2.14545e-07	2.71937e-05		ENSMUSG00000015745	Plekho1	167.982	192.868	184.819	176.535	304.65	346.18	309.317
ENSMUSG00000062028	43.4115	1.97241	0.380435	5.18463	2.16448e-07	2.71937e-05		ENSMUSG00000062028	Irgc1	24.6089	7.05615	19.1193	25.4538	90.8606	56.7351	80.047
ENSMUSG00000064109	41.7674	-1.68282	0.324664	-5.18329	2.18008e-07	2.71937e-05		ENSMUSG00000064109	Hcst	48.1478	59.9773	63.7308	64.8662	23.5169	17.309	14.8235
ENSMUSG00000021313	33.2394	1.85131	0.357452	5.17919	2.22847e-07	2.75637e-05		ENSMUSG00000021313	Ryr2	19.2591	21.1684	9.1044	13.9586	59.8611	49.0422	60.2823
ENSMUSG00000068566	59.6527	1.66277	0.321517	5.17162	2.32071e-07	2.84654e-05		ENSMUSG00000068566	Myadm	18.1892	39.9848	30.955	34.4858	123.998	72.1208	97.8352
ENSMUSG00000031066	336.741	-0.866688	0.169666	-5.1082	3.25234e-07	3.9563e-05		ENSMUSG00000031066	Usp11	359.503	484.522	413.34	413.009	234.1	210.593	242.117
ENSMUSG00000056023	19.4842	-3.80425	0.74502	-5.10623	3.28642e-07	3.96498e-05		ENSMUSG00000056023	Gm9989	49.2177	11.7602	29.1341	39.4124	1.06895	4.80806	0.988235
ENSMUSG00000039844	1611.61	-0.612953	0.12016	-5.10113	3.3764e-07	4.04043e-05		ENSMUSG00000039844	Rapgef1	1853.15	1802.85	1961.09	1951.73	1214.33	1182.78	1315.34
ENSMUSG00000103976	85.0427	-1.54989	0.304474	-5.0904	3.57316e-07	4.2414e-05		ENSMUSG00000103976	Gm37677	126.254	78.7937	108.342	160.113	45.9648	45.1957	30.6353
ENSMUSG00000030579	69.4539	1.26808	0.249583	5.08081	3.75837e-07	4.42556e-05		ENSMUSG00000030579	Tyrobp	50.2877	38.8088	35.5072	48.4444	115.446	105.777	91.9058
ENSMUSG00000005148	44.9407	-1.58614	0.31362	-5.05752	4.24752e-07	4.96184e-05		ENSMUSG00000005148	Klf5	66.3369	58.8012	61.91	64.8662	16.0342	28.8483	17.7882
ENSMUSG00000096956	32.9044	-2.07284	0.412395	-5.02635	4.9989e-07	5.79361e-05		ENSMUSG00000096956	Snhg18	37.4483	39.9848	47.3429	70.6139	8.55159	10.5777	15.8118
ENSMUSG00000064702	1115.27	1.07063	0.213104	5.02397	5.0615e-07	5.82034e-05		ENSMUSG00000064702	Gm24950	661.229	600.949	1024.25	743.909	1487.98	1437.61	1850.96
ENSMUSG00000015850	30.33	1.75799	0.350556	5.01487	5.30684e-07	6.05514e-05		ENSMUSG00000015850	Adamtsl4	13.9094	12.9363	16.3879	16.4218	63.068	48.0806	41.5059
ENSMUSG00000022587	2722.19	1.25696	0.251398	4.99988	5.73649e-07	6.49504e-05		ENSMUSG00000022587	Ly6e	1547.15	1433.57	1720.73	2121.7	3098.88	5887.95	3245.36
ENSMUSG00000056737	656.89	-0.724146	0.144909	-4.99724	5.81561e-07	6.53435e-05		ENSMUSG00000056737	Capg	732.916	820.865	860.366	748.014	515.233	435.61	485.223
ENSMUSG00000005465	255.504	-0.835565	0.168181	-4.96825	6.75593e-07	7.53337e-05		ENSMUSG00000005465	Il27ra	331.685	309.295	345.967	272.602	172.101	174.052	182.823
ENSMUSG00000108232	52.0546	1.77701	0.358949	4.95058	7.3994e-07	8.18886e-05		ENSMUSG00000108232	Gm43916	16.0493	25.8725	21.8506	37.7702	70.5506	122.125	70.1647
ENSMUSG00000025969	259.452	-0.83816	0.169581	-4.94253	7.71156e-07	8.40789e-05		ENSMUSG00000025969	Nrp2	294.236	345.751	314.102	325.152	200.962	179.821	156.141
ENSMUSG00000053411	193.659	1.2475	0.252351	4.94353	7.67197e-07	8.40789e-05		ENSMUSG00000053411	Cbx7	110.205	87.0258	134.745	154.365	235.169	369.259	264.847
ENSMUSG00000005364	76.6519	2.00452	0.406675	4.92906	8.26263e-07	8.94247e-05		ENSMUSG00000005364	Il5ra	19.2591	67.0334	17.2984	31.2015	152.86	111.547	137.365
ENSMUSG00000027901	565.222	-0.660675	0.134161	-4.92449	8.45788e-07	9.08697e-05		ENSMUSG00000027901	Dennd2d	691.188	686.799	655.517	650.305	426.51	452.919	393.317
ENSMUSG00000054385	46.0246	-1.53215	0.312513	-4.90268	9.45373e-07	0.000100833		ENSMUSG00000054385	Ceacam2	48.1478	75.2656	60.0891	72.2561	23.5169	21.1554	21.7412
ENSMUSG00000026875	1082.47	-1.50578	0.307989	-4.88907	1.01315e-06	0.000107284		ENSMUSG00000026875	Traf1	1157.69	2547.27	1258.23	1031.29	631.749	413.493	537.6
ENSMUSG00000025964	169.456	1.07021	0.219141	4.88368	1.04125e-06	0.000107931		ENSMUSG00000025964	Adam23	143.373	81.1457	117.447	118.237	218.065	250.981	256.941
ENSMUSG00000030789	122.381	1.09758	0.224713	4.88438	1.03754e-06	0.000107931		ENSMUSG00000030789	Itgax	96.2955	92.906	68.283	72.2561	187.066	146.165	193.694
ENSMUSG00000072294	59.972	1.3968	0.285963	4.88456	1.03662e-06	0.000107931		ENSMUSG00000072294	Klf12	21.399	39.9848	39.1489	40.2335	95.1364	103.854	80.047
ENSMUSG00000042351	350.753	1.03583	0.21222	4.88094	1.05579e-06	0.00010866		ENSMUSG00000042351	Grap2	236.459	179.932	235.804	313.657	539.819	431.763	517.835
ENSMUSG00000068551	42.4019	-2.15956	0.44257	-4.87959	1.06305e-06	0.00010866		ENSMUSG00000068551	Zfp467	72.7566	27.0486	83.7605	70.6139	8.55159	18.2706	15.8118
ENSMUSG00000039959	182.585	-1.2167	0.250265	-4.86165	1.16411e-06	0.000118169		ENSMUSG00000039959	Hip1	221.48	236.381	289.52	219.231	82.309	146.165	83.0117
ENSMUSG00000029050	321.167	-1.24726	0.257871	-4.83677	1.31968e-06	0.000133044		ENSMUSG00000029050	Ski	329.545	651.518	371.46	356.354	189.204	169.244	180.847
ENSMUSG00000032818	49.1096	-1.5433	0.31978	-4.82612	1.39218e-06	0.000139398		ENSMUSG00000032818	Loxhd1	79.1763	54.0971	61.91	78.0037	24.5858	16.3474	29.647
ENSMUSG00000057969	18.3459	-2.59839	0.538715	-4.82331	1.41194e-06	0.000140421		ENSMUSG00000057969	Sema3b	32.0985	22.3445	30.0445	29.5593	8.55159	3.84644	1.97647
ENSMUSG00000003153	257.843	-0.927657	0.192712	-4.8137	1.48161e-06	0.000146361		ENSMUSG00000003153	Slc2a3	335.964	284.598	335.953	337.469	179.583	132.702	198.635
ENSMUSG00000022475	294.329	0.912565	0.190032	4.80217	1.56956e-06	0.000154015		ENSMUSG00000022475	Hdac7	225.759	174.052	192.103	261.107	432.924	372.144	402.211
ENSMUSG00000004730	48.9434	1.29996	0.271113	4.79492	1.62743e-06	0.000157593		ENSMUSG00000004730	Adgre1	29.9586	25.8725	34.5967	29.5593	80.1711	66.3512	76.0941
ENSMUSG00000051314	119.899	-1.87969	0.391974	-4.79545	1.62309e-06	0.000157593		ENSMUSG00000051314	Ffar2	216.13	58.8012	201.207	220.874	42.7579	46.1573	53.3647
ENSMUSG00000111167	84.8854	1.0653	0.222984	4.77747	1.7751e-06	0.000170769		ENSMUSG00000111167	AC160051.2	64.197	55.2732	60.9995	50.9077	135.756	115.393	111.671
ENSMUSG00000037605	64.4436	1.13389	0.237427	4.77573	1.7906e-06	0.000171142		ENSMUSG00000037605	Adgrl3	43.868	37.6328	40.9698	47.6233	91.9296	95.1995	93.8823
ENSMUSG00000003134	62.4834	1.38009	0.289664	4.76445	1.89372e-06	0.00017983		ENSMUSG00000003134	Tbc1d8	32.0985	39.9848	36.4176	39.4124	130.412	73.0824	85.9764
ENSMUSG00000032193	32.0537	1.80642	0.37963	4.75837	1.9516e-06	0.000184139		ENSMUSG00000032193	Ldlr	13.9094	10.5842	13.6566	22.9906	70.5506	43.2725	49.4117
ENSMUSG00000004936	410.252	-0.685746	0.144883	-4.7331	2.21117e-06	0.000207301		ENSMUSG00000004936	Map2k1	486.827	515.099	503.474	453.243	327.098	285.599	300.423
ENSMUSG00000000184	783.537	1.04766	0.2215	4.72983	2.24706e-06	0.000209332		ENSMUSG00000000184	Ccnd2	421.56	746.776	540.802	442.568	1248.53	1058.73	1025.79
ENSMUSG00000057315	549.702	0.727466	0.154293	4.71484	2.41897e-06	0.00022393		ENSMUSG00000057315	Arhgap24	502.877	419.841	406.056	388.376	755.747	700.053	674.964
ENSMUSG00000018334	344.215	-0.744145	0.158266	-4.70188	2.57781e-06	0.000237143		ENSMUSG00000018334	Ksr1	388.392	415.137	391.489	468.843	258.686	258.673	228.282
ENSMUSG00000057378	107.632	0.951556	0.20248	4.69951	2.60781e-06	0.000238412		ENSMUSG00000057378	Ryr3	79.1763	89.3779	68.283	71.435	150.722	145.203	149.223
ENSMUSG00000103614	31.7239	-1.75962	0.374632	-4.69692	2.64118e-06	0.000239973		ENSMUSG00000103614	Gm37949	48.1478	38.8088	43.7011	50.9077	18.1721	14.4242	7.90588
ENSMUSG00000005057	107.094	1.21721	0.259244	4.69524	2.66294e-06	0.000240466		ENSMUSG00000005057	Sh2b2	47.0778	98.7861	67.3726	60.7608	166.756	157.704	151.2
ENSMUSG00000109675	20.6164	1.93496	0.41283	4.68706	2.77164e-06	0.000248755		ENSMUSG00000109675	Nxpe1-ps	7.48965	7.05615	9.1044	13.1375	36.3442	34.618	36.5647
ENSMUSG00000066877	100.44	-1.10488	0.236037	-4.68097	2.85515e-06	0.000254696		ENSMUSG00000066877	Nck2	139.094	118.779	134.745	128.911	51.3095	78.8521	51.3882
ENSMUSG00000019842	226.573	0.873219	0.186624	4.67902	2.88242e-06	0.000255581		ENSMUSG00000019842	Traf3ip2	140.163	199.924	151.133	177.356	296.099	330.794	290.541
ENSMUSG00000022240	17.8818	2.13341	0.457491	4.66328	3.11204e-06	0.000271639		ENSMUSG00000022240	Ctnnd2	8.5596	5.88012	6.37308	8.21092	38.4821	23.0787	34.5882
ENSMUSG00000032285	31.0548	-2.22686	0.477384	-4.66471	3.09049e-06	0.000271639		ENSMUSG00000032285	Dnaja4	44.9379	67.0334	51.8951	23.8117	6.41369	15.3858	7.90588
ENSMUSG00000105128	863.249	0.934764	0.200471	4.66283	3.11889e-06	0.000271639		ENSMUSG00000105128	Gm42870	704.027	463.354	559.01	755.404	1241.05	1266.44	1053.46
ENSMUSG00000024270	119.336	-0.92489	0.198758	-4.65336	3.26569e-06	0.000281098		ENSMUSG00000024270	Slc39a6	135.884	144.651	152.954	165.039	75.8953	76.9289	83.9999
ENSMUSG00000025584	118.959	-1.07235	0.230423	-4.65384	3.25812e-06	0.000281098		ENSMUSG00000025584	Pde8a	147.653	190.516	119.268	156.828	68.4127	77.8905	72.1411
ENSMUSG00000000617	45.8067	1.49901	0.323021	4.64059	3.47423e-06	0.000297309		ENSMUSG00000000617	Grm6	24.6089	31.7527	27.3132	19.7062	59.8611	97.1227	60.2823
ENSMUSG00000103360	26.5302	-2.01463	0.437249	-4.6075	4.07529e-06	0.00034673		ENSMUSG00000103360	Gm38156	42.798	22.3445	42.7907	48.4444	11.7584	7.69289	9.88235
ENSMUSG00000020287	84.1607	-1.27681	0.277441	-4.60208	4.18289e-06	0.000352986		ENSMUSG00000020287	Mpg	112.345	72.9135	131.103	133.017	49.1716	48.0806	42.4941
ENSMUSG00000098973	296.384	0.957131	0.208009	4.60139	4.19679e-06	0.000352986		ENSMUSG00000098973	Mir6236	218.27	158.763	208.491	257.823	427.579	345.218	458.541
ENSMUSG00000028015	1205.86	-0.85438	0.185956	-4.59453	4.33724e-06	0.000362727		ENSMUSG00000028015	Ctso	1717.27	1435.93	1158.99	1653.68	909.675	709.669	855.811
ENSMUSG00000022211	25.2012	1.75276	0.381645	4.59264	4.37683e-06	0.000363969		ENSMUSG00000022211	Carmil3	17.1192	11.7602	8.19396	13.1375	37.4132	41.3493	47.4353
ENSMUSG00000020547	245.319	-1.10547	0.241001	-4.58701	4.49641e-06	0.000369735		ENSMUSG00000020547	Bzw2	284.607	459.826	268.58	261.107	137.894	148.088	157.129
ENSMUSG00000029082	63.0718	-1.20901	0.263545	-4.58748	4.48627e-06	0.000369735		ENSMUSG00000029082	Bst1	80.2463	68.2094	90.1336	94.4255	35.2753	32.6948	40.5176
ENSMUSG00000004952	57.2895	1.23181	0.269218	4.57551	4.75065e-06	0.000388471		ENSMUSG00000004952	Rasa4	36.3783	39.9848	33.6863	35.3069	104.757	81.7369	69.1764
ENSMUSG00000028270	302.127	1.07555	0.235334	4.57029	4.87047e-06	0.000396069		ENSMUSG00000028270	Gbp2	227.899	188.164	209.401	193.778	597.542	377.913	320.188
ENSMUSG00000026873	65.6278	-1.29173	0.282784	-4.56788	4.92674e-06	0.000398443		ENSMUSG00000026873	Phf19	72.7566	115.25	89.2232	74.7193	34.2064	31.7332	41.5059
ENSMUSG00000000409	116.122	1.00849	0.221098	4.56127	5.08461e-06	0.000408964		ENSMUSG00000000409	Lck	83.4561	87.0258	76.477	77.1826	198.824	130.779	159.106
ENSMUSG00000045103	23.9448	2.02654	0.444436	4.5598	5.1202e-06	0.000409588		ENSMUSG00000045103	Dmd	9.62955	12.9363	8.19396	10.6742	56.6543	23.0787	46.447
ENSMUSG00000051285	627.373	-0.690941	0.151761	-4.55283	5.29297e-06	0.00042112		ENSMUSG00000051285	Pcmtd1	779.994	798.521	689.203	730.772	528.061	415.416	449.647
ENSMUSG00000071042	1563.86	-0.697749	0.154233	-4.52399	6.06854e-06	0.000480231		ENSMUSG00000071042	Rasgrp3	1878.83	2012.18	1771.72	1822.82	1287.01	951.033	1223.43
ENSMUSG00000016283	29.5867	1.65138	0.365137	4.52264	6.10742e-06	0.000480722		ENSMUSG00000016283	H2-M2	21.399	16.4643	14.567	9.8531	52.3785	51.927	40.5176
ENSMUSG00000049676	33.6448	-1.62114	0.359637	-4.5077	6.55347e-06	0.000513088		ENSMUSG00000049676	Catsperg1	53.4975	49.393	37.3281	49.2655	14.9653	20.1938	10.8706
ENSMUSG00000010122	12.0042	-3.55396	0.789086	-4.5039	6.67186e-06	0.000519593		ENSMUSG00000010122	Slc47a1	24.6089	21.1684	20.9401	12.3164	1.06895	0.961611	2.9647
ENSMUSG00000040270	947.021	0.635926	0.141314	4.50009	6.79257e-06	0.000526209		ENSMUSG00000040270	Bach2	754.315	690.327	771.143	844.082	1301.98	1131.82	1135.48
ENSMUSG00000028634	637.418	-1.08069	0.243449	-4.43906	9.03514e-06	0.000696273		ENSMUSG00000028634	Hivep3	683.698	776.176	676.457	1156.92	429.717	294.253	444.706
ENSMUSG00000025795	302.8	-0.829357	0.187038	-4.43415	9.24347e-06	0.000708618		ENSMUSG00000025795	Rassf3	341.314	462.178	344.147	343.216	234.1	201.938	192.706
ENSMUSG00000039989	258.382	0.85215	0.192344	4.43034	9.40856e-06	0.000717536		ENSMUSG00000039989	Cbx4	181.892	210.508	185.73	190.493	343.132	277.906	419.011
ENSMUSG00000019873	476.503	-0.760261	0.171677	-4.42844	9.49152e-06	0.000720132		ENSMUSG00000019873	Reep3	572.423	532.739	500.742	705.318	351.684	334.641	337.976
ENSMUSG00000076674	64.7498	-1.31549	0.297466	-4.42231	9.76509e-06	0.000737089		ENSMUSG00000076674	Ighv3-8	79.1763	123.483	73.7457	72.2561	35.2753	30.7716	38.5411
ENSMUSG00000026482	66.8011	1.37781	0.311857	4.41808	9.95811e-06	0.000747824		ENSMUSG00000026482	Rgl1	27.8187	38.8088	42.7907	48.4444	135.756	69.236	104.753
ENSMUSG00000034168	193.119	1.18754	0.269526	4.40603	1.0528e-05	0.000786608		ENSMUSG00000034168	Irf2bpl	77.0364	109.37	127.462	183.925	276.858	283.675	293.506
ENSMUSG00000069919	773.16	1.31077	0.297991	4.39869	1.08908e-05	0.000806338		ENSMUSG00000069919	Hba-a1	276.047	557.436	609.995	448.316	1225.01	762.558	1532.75
ENSMUSG00000076431	35.1625	1.39382	0.316887	4.39847	1.09016e-05	0.000806338		ENSMUSG00000076431	Sox4	26.7488	16.4643	19.1193	20.5273	49.1716	54.8118	59.2941
ENSMUSG00000038642	1847.25	-0.603808	0.138089	-4.37259	1.22783e-05	0.000903621		ENSMUSG00000038642	Ctss	2130.27	1889.87	2402.65	2234.19	1486.91	1426.07	1360.8
ENSMUSG00000089715	17.6516	2.19743	0.504549	4.35524	1.32923e-05	0.000973382		ENSMUSG00000089715	Cbx6	5.34975	5.88012	8.19396	8.21092	18.1721	47.1189	30.6353
ENSMUSG00000026616	11886.9	-0.670427	0.154013	-4.35306	1.34252e-05	0.000978052		ENSMUSG00000026616	Cr2	15807.4	14177	14807.4	11765.4	8335.66	9879.59	8435.57
ENSMUSG00000035004	38.0576	1.39668	0.320926	4.35202	1.3489e-05	0.000978052		ENSMUSG00000035004	Igsf6	26.7488	14.1123	21.8506	26.2749	67.3438	57.6967	52.3764
ENSMUSG00000041961	66.3191	-1.15217	0.26496	-4.34846	1.37096e-05	0.000984351		ENSMUSG00000041961	Znrf3	87.7359	104.666	81.0292	73.8982	41.689	31.7332	43.4823
ENSMUSG00000081400	26.1918	-3.28615	0.755551	-4.34934	1.36545e-05	0.000984351		ENSMUSG00000081400	Gm13680	3.20985	67.0334	48.2533	51.7288	5.34474	4.80806	2.9647
ENSMUSG00000048440	62.3538	1.12778	0.259581	4.34462	1.39515e-05	0.000996858		ENSMUSG00000048440	Cyp4f16	42.798	36.4568	46.4325	39.4124	106.895	91.3531	73.1294
ENSMUSG00000036273	4517.25	-0.722326	0.167145	-4.32155	1.54937e-05	0.0011017		ENSMUSG00000036273	Lrrk2	5642.92	6192.95	5598.3	4304.98	3656.87	3182.93	3041.79
ENSMUSG00000079084	813.645	-0.595779	0.138316	-4.30739	1.65194e-05	0.00116898		ENSMUSG00000079084	Ccdc82	1033.57	977.277	926.828	869.536	624.266	675.051	588.988
ENSMUSG00000008496	1562.27	0.64057	0.149137	4.29519	1.74546e-05	0.00122925		ENSMUSG00000008496	Pou2f2	1158.76	1395.94	1093.44	1393.39	2033.14	1992.46	1868.75
ENSMUSG00000029552	330.446	-0.913781	0.213673	-4.27654	1.89822e-05	0.00133047		ENSMUSG00000029552	Tes	398.021	548.028	351.43	357.996	187.066	243.288	227.294
ENSMUSG00000095571	82.5261	-1.31906	0.308776	-4.27191	1.93808e-05	0.00135197		ENSMUSG00000095571	Ighv5-17	99.5054	152.883	118.357	73.8982	41.689	55.7734	35.5764
ENSMUSG00000030203	340.779	-1.37361	0.32217	-4.26361	2.01152e-05	0.00139658		ENSMUSG00000030203	Dusp16	362.713	812.633	386.937	288.203	184.928	171.167	178.87
ENSMUSG00000031292	28.7931	1.64985	0.387658	4.25595	2.08163e-05	0.00143848		ENSMUSG00000031292	Cdkl5	18.1892	8.23217	22.761	10.6742	48.1027	46.1573	47.4353
ENSMUSG00000005540	2362.69	0.789868	0.186175	4.24262	2.20924e-05	0.00151952		ENSMUSG00000005540	Fcer2a	1578.18	1724.05	1566.87	2331.08	2766.44	3160.82	3411.39
ENSMUSG00000029101	112.94	-0.901771	0.212926	-4.23515	2.28404e-05	0.00156366		ENSMUSG00000029101	Rgs12	154.073	114.074	152.044	143.691	71.6195	74.0441	81.0352
ENSMUSG00000022661	236.778	-0.814361	0.193462	-4.20941	2.56036e-05	0.00174472		ENSMUSG00000022661	Cd200	304.936	248.141	270.401	338.29	142.17	188.476	165.035
ENSMUSG00000040899	755.756	-0.685481	0.163125	-4.20219	2.64351e-05	0.00179308		ENSMUSG00000040899	Ccr6	849.54	1101.94	856.725	800.564	549.44	586.583	545.505
ENSMUSG00000026114	8.51931	-5.35144	1.27881	-4.18471	2.85527e-05	0.0019103		ENSMUSG00000026114	Cnga3	13.9094	12.9363	13.6566	18.064	1.06895	0	0
ENSMUSG00000029638	133.243	0.815438	0.194858	4.18479	2.85434e-05	0.0019103		ENSMUSG00000029638	Glcci1	110.205	108.194	95.5963	88.6779	196.687	167.32	166.023
ENSMUSG00000038256	416.178	-0.805329	0.192441	-4.1848	2.85411e-05	0.0019103		ENSMUSG00000038256	Bcl9	454.729	431.601	493.459	657.694	300.375	276.944	298.447
ENSMUSG00000025810	10.6342	2.74541	0.656965	4.17892	2.92891e-05	0.00195071		ENSMUSG00000025810	Nrp1	0	3.52807	2.73132	5.74764	21.379	16.3474	24.7059
ENSMUSG00000014599	77.5225	1.0158	0.243567	4.17051	3.03914e-05	0.00201501		ENSMUSG00000014599	Csf1	56.7074	41.1609	63.7308	53.371	120.791	94.2379	112.659
ENSMUSG00000007035	352.313	0.71957	0.172598	4.16904	3.05882e-05	0.00201896		ENSMUSG00000007035	Msh5	288.887	302.238	285.878	227.442	477.82	483.69	400.235
ENSMUSG00000068252	6.42582	4.24772	1.01931	4.16725	3.08301e-05	0.00202584		ENSMUSG00000068252	Apol7b	1.06995	1.17602	0	0.821092	10.6895	14.4242	16.8
ENSMUSG00000096883	7.65114	3.2167	0.775381	4.14854	3.34604e-05	0.00218891		ENSMUSG00000096883	Shisa8	2.1399	0	2.73132	1.64218	14.9653	19.2322	12.847
ENSMUSG00000040229	66.8625	-1.75405	0.424761	-4.12949	3.63569e-05	0.00236786		ENSMUSG00000040229	Gpr34	104.855	37.6328	123.82	116.595	17.1032	41.3493	26.6823
ENSMUSG00000038679	438.378	-1.21368	0.294093	-4.12686	3.67742e-05	0.00237883		ENSMUSG00000038679	Trps1	478.268	973.749	422.444	445.032	228.755	264.443	255.953
ENSMUSG00000067610	13.7046	2.22074	0.538178	4.1264	3.68485e-05	0.00237883		ENSMUSG00000067610	Klri1	3.20985	5.88012	6.37308	5.74764	26.7237	15.3858	32.6117
ENSMUSG00000001794	376.982	-0.742884	0.180125	-4.12426	3.7193e-05	0.00239059		ENSMUSG00000001794	Capns1	398.021	549.204	418.803	456.527	272.582	242.326	301.412
ENSMUSG00000050272	68.8315	-1.10826	0.269242	-4.11624	3.85098e-05	0.00245871		ENSMUSG00000050272	Dscam	89.8758	88.2019	83.7605	95.2466	52.3785	27.8867	44.4706
ENSMUSG00000097415	1018.95	-0.699336	0.169916	-4.11578	3.85871e-05	0.00245871		ENSMUSG00000097415	AU020206	1287.15	1074.89	1169.92	1346.59	803.849	838.525	611.717
ENSMUSG00000039062	43.7939	1.17883	0.286853	4.10952	3.96476e-05	0.0025154		ENSMUSG00000039062	Anpep	32.0985	27.0486	28.2237	26.2749	74.8264	53.8502	64.2352
ENSMUSG00000071724	32.3612	-1.43596	0.349766	-4.1055	4.03449e-05	0.00254866		ENSMUSG00000071724	Smpd5	48.1478	32.9287	50.0742	45.9811	18.1721	14.4242	16.8
ENSMUSG00000001918	163.52	-1.03978	0.25459	-4.08411	4.42453e-05	0.00278231		ENSMUSG00000001918	Slc1a5	240.739	139.947	240.356	217.589	79.1022	121.163	105.741
ENSMUSG00000034738	26.5828	-1.84731	0.452419	-4.08319	4.44217e-05	0.00278231		ENSMUSG00000034738	Nostrin	46.0079	38.8088	19.1193	50.0866	9.62054	10.5777	11.8588
ENSMUSG00000032913	364.543	-0.654719	0.160466	-4.08012	4.50121e-05	0.0027955		ENSMUSG00000032913	Lrig2	459.009	388.088	444.295	436.821	274.72	306.754	242.117
ENSMUSG00000098713	27.9232	2.3515	0.576194	4.0811	4.48238e-05	0.0027955		ENSMUSG00000098713	Rps2-ps5	10.6995	8.23217	8.19396	13.1375	83.378	11.5393	60.2823
ENSMUSG00000067336	54.6052	1.05069	0.257582	4.07906	4.52179e-05	0.00279648		ENSMUSG00000067336	Bmpr2	38.5182	29.4006	40.9698	40.2335	80.1711	79.8137	73.1294
ENSMUSG00000038807	89.6797	-1.29077	0.317214	-4.06909	4.71969e-05	0.00290666		ENSMUSG00000038807	Rap1gap2	99.5054	149.355	98.3276	133.017	66.2748	26.9251	54.3529
ENSMUSG00000023274	83.577	1.30607	0.321622	4.06088	4.8889e-05	0.00299832		ENSMUSG00000023274	Cd4	58.8473	25.8725	43.7011	75.5404	111.171	138.472	131.435
ENSMUSG00000024778	91.464	-0.974772	0.24083	-4.04756	5.17543e-05	0.00316088		ENSMUSG00000024778	Fas	126.254	89.3779	112.895	134.659	52.3785	65.3896	59.2941
ENSMUSG00000037902	147.183	1.11332	0.275366	4.04304	5.27619e-05	0.0032091		ENSMUSG00000037902	Sirpa	123.044	68.2094	98.3276	102.636	289.685	159.627	188.753
ENSMUSG00000076586	119.981	-1.05803	0.261839	-4.04077	5.32757e-05	0.00322702		ENSMUSG00000076586	Igkv8-21	135.884	204.628	163.879	113.311	85.5159	61.5431	75.1058
ENSMUSG00000006800	30.5614	1.46047	0.362197	4.03223	5.52489e-05	0.00331697		ENSMUSG00000006800	Sulf2	22.469	15.2883	20.0297	12.3164	37.4132	47.1189	59.2941
ENSMUSG00000038570	9.82351	2.59987	0.6449	4.03144	5.54369e-05	0.00331697		ENSMUSG00000038570	Saxo2	3.20985	1.17602	3.64176	4.10546	11.7584	21.1554	23.7176
ENSMUSG00000057337	1239.96	0.513818	0.127428	4.03224	5.52475e-05	0.00331697		ENSMUSG00000057337	Chst3	1057.11	1091.35	1006.04	1037.04	1638.7	1449.15	1400.33
ENSMUSG00000095676	237.665	1.68232	0.41749	4.02962	5.58671e-05	0.00332918		ENSMUSG00000095676	Gm25099	83.4561	65.8574	85.5814	252.075	430.786	257.712	488.188
ENSMUSG00000109563	10.1529	-3.02577	0.75169	-4.0253	5.69036e-05	0.00337727		ENSMUSG00000109563	Gm44772	11.7695	16.4643	15.4775	21.3484	2.1379	2.88483	0.988235
ENSMUSG00000110622	12.2826	3.17371	0.791801	4.00821	6.11798e-05	0.00361649		ENSMUSG00000110622	Gm16486	2.1399	4.7041	3.64176	0.821092	35.2753	4.80806	34.5882
ENSMUSG00000053477	1624.24	-0.617119	0.154105	-4.00453	6.21402e-05	0.00365857		ENSMUSG00000053477	Tcf4	1819.98	2241.5	1687.05	1887.69	1367.19	1162.59	1203.67
ENSMUSG00000040537	26.9553	1.40062	0.350271	3.99867	6.36999e-05	0.00373545		ENSMUSG00000040537	Adam22	18.1892	14.1123	14.567	16.4218	38.4821	37.5028	49.4117
ENSMUSG00000039713	36.2385	-1.43633	0.361643	-3.97168	7.1369e-05	0.00416857		ENSMUSG00000039713	Plekhg5	50.2877	38.8088	42.7907	66.5084	20.31	22.1171	12.847
ENSMUSG00000016756	1299.54	0.733772	0.185014	3.96604	7.30767e-05	0.00425145		ENSMUSG00000016756	Cmah	929.787	1000.8	850.351	1266.12	1819.35	1434.72	1795.62
ENSMUSG00000002058	194.311	-0.885524	0.223554	-3.96111	7.46006e-05	0.0042996		ENSMUSG00000002058	Unc119	271.767	165.82	256.744	272.602	129.343	141.357	122.541
ENSMUSG00000076564	90.3731	-0.914501	0.230903	-3.96054	7.47808e-05	0.0042996		ENSMUSG00000076564	Igkv12-46	98.4354	117.602	132.924	103.458	63.068	52.8886	64.2352
ENSMUSG00000083394	48.7461	4.41451	1.11462	3.96056	7.4774e-05	0.0042996		ENSMUSG00000083394	Gm11703	8.5596	4.7041	3.64176	3.28437	4.27579	159.627	157.129
ENSMUSG00000029053	35.1369	-1.49974	0.379564	-3.95123	7.77495e-05	0.0044529		ENSMUSG00000029053	Prkcz	42.798	49.393	42.7907	59.1186	25.6548	17.309	8.89411
ENSMUSG00000029189	17.6989	-2.16027	0.547437	-3.94616	7.94137e-05	0.00453058		ENSMUSG00000029189	Sel1l3	28.8887	15.2883	29.1341	32.8437	3.20685	10.5777	3.95294
ENSMUSG00000064451	182.363	1.12633	0.285608	3.94361	8.02657e-05	0.00456151		ENSMUSG00000064451	Snora23	86.666	119.955	116.536	160.113	281.133	170.205	341.929
ENSMUSG00000005268	17.5858	2.17417	0.552714	3.93362	8.36767e-05	0.00473707		ENSMUSG00000005268	Prlr	6.4197	8.23217	1.82088	11.4953	36.3442	18.2706	40.5176
ENSMUSG00000016664	397.606	-0.807901	0.205559	-3.93027	8.48511e-05	0.00474876		ENSMUSG00000016664	Pacsin2	418.35	644.462	412.43	473.77	292.892	293.291	248.047
ENSMUSG00000019820	718.458	-0.671736	0.170912	-3.9303	8.48399e-05	0.00474876		ENSMUSG00000019820	Utrn	816.372	1025.49	828.501	749.657	568.681	575.043	465.458
ENSMUSG00000026739	486.492	-0.638777	0.162455	-3.93202	8.42342e-05	0.00474876		ENSMUSG00000026739	Bmi1	583.123	643.286	543.533	528.783	389.097	315.408	402.211
ENSMUSG00000030447	275.57	-0.766486	0.195183	-3.92701	8.6009e-05	0.00479533		ENSMUSG00000030447	Cyfip1	335.964	416.313	320.475	266.855	197.755	203.862	187.765
ENSMUSG00000076940	359.283	-0.762699	0.19442	-3.92295	8.74729e-05	0.00485854		ENSMUSG00000076940	Iglv2	400.161	416.313	456.131	471.307	216.997	225.979	328.094
ENSMUSG00000019866	197.97	0.719333	0.183585	3.91825	8.91924e-05	0.00493542		ENSMUSG00000019866	Aim1	169.052	157.587	157.506	136.301	292.892	247.134	225.317
ENSMUSG00000038615	461.424	-0.58946	0.150498	-3.91673	8.97593e-05	0.00494819		ENSMUSG00000038615	Nfe2l1	508.226	615.061	543.533	489.371	362.374	361.566	349.835
ENSMUSG00000054099	134.749	-0.789787	0.201784	-3.91403	9.07699e-05	0.00498523		ENSMUSG00000054099	Slc25a40	176.542	139.947	162.969	178.177	91.9296	107.7	85.9764
ENSMUSG00000058690	354.639	-0.592609	0.151827	-3.90319	9.49334e-05	0.00519452		ENSMUSG00000058690	Ccser2	430.12	438.657	397.862	391.661	274.72	250.019	299.435
ENSMUSG00000036218	13.5111	-2.21829	0.569665	-3.89404	9.85902e-05	0.00533511		ENSMUSG00000036218	Pdzrn4	20.3291	23.5205	14.567	22.9906	5.34474	2.88483	4.94117
ENSMUSG00000094405	134.012	1.54352	0.396332	3.89452	9.83954e-05	0.00533511		ENSMUSG00000094405	Gm23143	65.267	36.4568	70.1039	121.522	183.859	129.818	331.059
ENSMUSG00000096206	1147.78	1.07454	0.275872	3.89508	9.81661e-05	0.00533511		ENSMUSG00000096206	Gm22317	882.709	461.002	1071.59	698.749	1248.53	1728.98	1942.87
ENSMUSG00000015222	12.0199	2.44168	0.62743	3.89155	9.96055e-05	0.0053703		ENSMUSG00000015222	Map2	1.06995	7.05615	2.73132	5.74764	22.4479	13.4626	31.6235
ENSMUSG00000020961	20.4893	1.56516	0.403178	3.88206	0.000103577	0.00556403		ENSMUSG00000020961	Ston2	11.7695	14.1123	10.0148	9.03201	32.0685	27.8867	38.5411
ENSMUSG00000039936	842.653	0.538517	0.139057	3.87263	0.000107669	0.00576284		ENSMUSG00000039936	Pik3cd	633.41	709.143	754.755	725.024	1104.22	946.225	1025.79
ENSMUSG00000037820	62.0915	1.41756	0.367339	3.85898	0.000113861	0.00607216		ENSMUSG00000037820	Tgm2	25.6788	57.6252	28.2237	33.6648	140.032	64.4279	84.9882
ENSMUSG00000024670	14.027	-2.73572	0.710052	-3.85284	0.000116757	0.00620412		ENSMUSG00000024670	Cd6	37.4483	14.1123	15.4775	21.3484	0	2.88483	6.91764
ENSMUSG00000071713	96.4636	0.967887	0.251399	3.85	0.000118117	0.0062314		ENSMUSG00000071713	Csf2rb	56.7074	75.2656	61.91	79.6459	143.239	158.666	99.8117
ENSMUSG00000096499	58.4262	-1.14473	0.297329	-3.85003	0.000118102	0.0062314		ENSMUSG00000096499	Ighv1-5	80.2463	101.138	55.5369	68.9717	30.9995	37.5028	34.5882
ENSMUSG00000029338	184.214	-1.0225	0.265665	-3.84883	0.000118684	0.00623898		ENSMUSG00000029338	Antxr2	222.55	331.639	189.372	198.704	115.446	87.5066	144.282
ENSMUSG00000032380	38.8381	-1.25706	0.326709	-3.84764	0.000119262	0.00624701		ENSMUSG00000032380	Dapk2	58.8473	45.865	56.4473	45.9811	14.9653	23.0787	26.6823
ENSMUSG00000068120	47.2571	-1.95861	0.509679	-3.84283	0.000121624	0.00634815		ENSMUSG00000068120	Gm10231	29.9586	99.9621	39.1489	108.384	9.62054	26.9251	16.8
ENSMUSG00000069917	751.636	1.13638	0.295938	3.83992	0.000123075	0.00640119		ENSMUSG00000069917	Hba-a2	312.425	603.301	601.801	468.843	1136.29	669.281	1469.5
ENSMUSG00000100313	8.38954	-3.35561	0.877158	-3.82555	0.000130482	0.00676257		ENSMUSG00000100313	Gm28323	18.1892	10.5842	13.6566	12.3164	1.06895	1.92322	0.988235
ENSMUSG00000029436	17.4259	-2.19197	0.57485	-3.81311	0.000137231	0.00708737		ENSMUSG00000029436	Mmp17	27.8187	42.3369	20.0297	14.7796	4.27579	3.84644	8.89411
ENSMUSG00000018774	77.8723	1.08482	0.285095	3.8051	0.000141746	0.00729498		ENSMUSG00000018774	Cd68	43.868	52.9211	38.2385	74.7193	131.481	96.1611	107.718
ENSMUSG00000074358	31.7282	-1.33128	0.349957	-3.80411	0.000142314	0.00729868		ENSMUSG00000074358	Ccdc61	47.0778	32.9287	49.1638	41.8757	16.0342	20.1938	14.8235
ENSMUSG00000037465	35.0984	1.36888	0.360282	3.79948	0.000145001	0.00741067		ENSMUSG00000037465	Klf10	12.8394	34.1047	20.9401	16.4218	51.3095	57.6967	52.3764
ENSMUSG00000095612	110.939	-1.01846	0.268484	-3.79339	0.000148605	0.00756858		ENSMUSG00000095612	Ighv5-4	118.764	199.924	141.118	107.563	64.1369	78.8521	66.2117
ENSMUSG00000050608	259.089	-0.840362	0.22163	-3.79174	0.000149595	0.00759272		ENSMUSG00000050608	Minos1	268.557	437.481	263.117	309.552	187.066	178.86	168.988
ENSMUSG00000043931	172.566	-1.31434	0.346823	-3.78967	0.00015085	0.00763011		ENSMUSG00000043931	Gimap7	267.488	108.194	323.206	229.085	76.9643	126.933	76.0941
ENSMUSG00000036853	50.2947	1.20729	0.318712	3.78801	0.000151857	0.00765474		ENSMUSG00000036853	Mcoln3	29.9586	22.3445	38.2385	37.7702	51.3095	89.4298	83.0117
ENSMUSG00000000732	1899.1	-0.693744	0.183335	-3.78403	0.000154307	0.00773624		ENSMUSG00000000732	Icosl	2556.11	1704.06	2631.17	2190.67	1338.32	1513.58	1359.81
ENSMUSG00000056888	130.084	-0.797436	0.210757	-3.78368	0.000154525	0.00773624		ENSMUSG00000056888	Glipr1	139.094	176.404	160.238	160.113	105.826	74.0441	94.8705
ENSMUSG00000049036	28.6349	-1.99253	0.527318	-3.77862	0.000157701	0.0078685		ENSMUSG00000049036	Tmem121	43.868	14.1123	64.6413	45.9811	6.41369	9.61611	15.8118
ENSMUSG00000103659	8.14728	-3.75082	0.993924	-3.77375	0.00016081	0.00799648		ENSMUSG00000103659	Gm32569	16.0493	8.23217	18.2088	11.4953	1.06895	0	1.97647
ENSMUSG00000108348	17.8508	-1.88971	0.502055	-3.76396	0.000167242	0.00828835		ENSMUSG00000108348	Gm42372	19.2591	21.1684	25.4923	37.7702	8.55159	4.80806	7.90588
ENSMUSG00000003228	77.9214	-0.903408	0.240096	-3.76269	0.000168095	0.00830267		ENSMUSG00000003228	Grk5	98.4354	88.2019	112.895	89.499	60.9301	49.0422	46.447
ENSMUSG00000029603	1194.14	-0.582674	0.154951	-3.76038	0.000169654	0.00835165		ENSMUSG00000029603	Dtx1	1252.91	1378.3	1386.6	1551.86	814.539	1060.66	914.117
ENSMUSG00000026429	47.0756	-1.35197	0.3597	-3.75862	0.000170856	0.00838277		ENSMUSG00000026429	Ube2t	86.666	35.2807	63.7308	68.9717	21.379	30.7716	22.7294
ENSMUSG00000113776	137.368	1.34105	0.356904	3.75745	0.000171656	0.00839403		ENSMUSG00000113776	AC125071.1	68.4768	122.307	67.3726	73.8982	299.306	101.931	228.282
ENSMUSG00000058715	19.1911	1.56884	0.417924	3.75388	0.000174116	0.00848615		ENSMUSG00000058715	Fcer1g	11.7695	8.23217	9.1044	12.3164	35.2753	24.0403	33.6
ENSMUSG00000030223	13.9477	1.94691	0.518893	3.75204	0.000175402	0.0085206		ENSMUSG00000030223	Ptpro	9.62955	2.35205	5.46264	7.38982	28.8616	19.2322	24.7059
ENSMUSG00000022892	44.3496	1.23732	0.33004	3.74898	0.000177554	0.00859678		ENSMUSG00000022892	App	27.8187	28.2246	25.4923	30.3804	95.1364	49.0422	54.3529
ENSMUSG00000079419	128.763	-0.890056	0.237639	-3.74541	0.0001801	0.00869144		ENSMUSG00000079419	Ms4a6c	170.122	143.475	153.864	174.071	90.8606	108.662	60.2823
ENSMUSG00000046440	11.221	-3.17817	0.849335	-3.74195	0.000182599	0.00878324		ENSMUSG00000046440	Gm5564	31.0286	7.05615	16.3879	18.064	1.06895	0	4.94117
ENSMUSG00000031257	9.19291	2.33765	0.625768	3.73564	0.000187235	0.0089769		ENSMUSG00000031257	Nox1	3.20985	2.35205	2.73132	4.92655	14.9653	14.4242	21.7412
ENSMUSG00000030774	56.7219	1.01725	0.272681	3.73053	0.000191075	0.00913126		ENSMUSG00000030774	Pak1	48.1478	41.1609	30.955	37.7702	87.6538	65.3896	85.9764
ENSMUSG00000032089	470.045	0.629711	0.169072	3.72452	0.000195685	0.00932134		ENSMUSG00000032089	Il10ra	410.861	401.024	412.43	299.698	594.335	609.661	562.305
ENSMUSG00000040447	48.9172	1.07804	0.289512	3.72363	0.000196375	0.009324		ENSMUSG00000040447	Spns2	32.0985	42.3369	30.0445	28.7382	66.2748	84.6218	58.3058
ENSMUSG00000045658	24.7112	1.35787	0.365126	3.7189	0.000200092	0.00946995		ENSMUSG00000045658	Pid1	17.1192	11.7602	13.6566	16.4218	42.7579	31.7332	39.5294
ENSMUSG00000025544	536.313	-0.547996	0.147425	-3.71712	0.000201504	0.00950012		ENSMUSG00000025544	Tm9sf2	653.739	640.934	650.965	536.173	439.338	429.84	403.2
ENSMUSG00000071454	288.347	-0.593872	0.159794	-3.71648	0.00020202	0.00950012		ENSMUSG00000071454	Dtnb	334.894	364.568	319.565	330.079	197.755	243.288	228.282
ENSMUSG00000003746	3526.79	-0.557065	0.150303	-3.70628	0.000210323	0.00985904		ENSMUSG00000003746	Man1a	4565.48	3372.84	4403.8	4009.39	2753.61	2896.37	2686.02
ENSMUSG00000083481	32.1175	1.52216	0.41083	3.70508	0.000211327	0.00987467		ENSMUSG00000083481	Rps8-ps2	21.399	7.05615	19.1193	22.9906	66.2748	34.618	53.3647
ENSMUSG00000020250	181.77	-0.683946	0.184829	-3.70042	0.000215239	0.0100257		ENSMUSG00000020250	Txnrd1	232.179	235.205	188.461	211.842	142.17	119.24	143.294
ENSMUSG00000022708	1676.52	0.605526	0.164062	3.69084	0.000223518	0.0103784		ENSMUSG00000022708	Zbtb20	1303.2	1540.59	1171.74	1465.65	2388.03	2018.42	1848
ENSMUSG00000037548	2548.59	-0.452085	0.122537	-3.68936	0.000224815	0.0104058		ENSMUSG00000037548	H2-DMb2	2771.17	2710.74	3034.5	3006.02	1998.93	2241.52	2077.27
ENSMUSG00000000791	17.8104	2.16161	0.586478	3.68575	0.000228026	0.0104885		ENSMUSG00000000791	Il12rb1	8.5596	7.05615	7.28352	5.74764	58.7922	11.5393	25.6941
ENSMUSG00000015501	994.25	0.743663	0.201735	3.68634	0.000227503	0.0104885		ENSMUSG00000015501	Hivep2	676.208	1044.31	665.532	700.391	1447.36	1183.74	1242.21
ENSMUSG00000005397	62.7248	1.15536	0.313612	3.68404	0.000229571	0.0104939		ENSMUSG00000005397	Nid1	36.3783	67.0334	30.955	31.2015	92.9985	83.6602	96.847
ENSMUSG00000019843	198.401	-1.44995	0.393521	-3.68456	0.000229101	0.0104939		ENSMUSG00000019843	Fyn	177.612	546.852	193.924	171.608	113.309	81.7369	103.765
ENSMUSG00000036026	79.0725	0.920414	0.250121	3.67987	0.000233352	0.0106338		ENSMUSG00000036026	Tmem63b	57.7773	65.8574	48.2533	57.4764	82.309	117.317	124.518
ENSMUSG00000071226	513.814	0.537141	0.146397	3.66908	0.000243426	0.0110586		ENSMUSG00000071226	Cecr2	432.26	453.946	381.475	454.885	613.576	586.583	673.976
ENSMUSG00000056919	422.47	-0.668687	0.182483	-3.66438	0.000247941	0.0112291		ENSMUSG00000056919	Cep162	541.395	475.114	522.593	470.485	299.306	388.491	259.906
ENSMUSG00000045414	22.8526	1.4397	0.393421	3.65943	0.000252782	0.0114132		ENSMUSG00000045414	1190002N15Rik	8.5596	17.6404	11.8357	14.7796	34.2064	42.3109	30.6353
ENSMUSG00000027692	199.862	0.713456	0.195074	3.65737	0.000254819	0.01147		ENSMUSG00000027692	Tnik	159.423	171.7	153.864	142.87	275.789	203.862	291.529
ENSMUSG00000040249	57.0612	1.18785	0.325129	3.65345	0.000258736	0.0116108		ENSMUSG00000040249	Lrp1	32.0985	35.2807	32.7759	46.8022	115.446	83.6602	53.3647
ENSMUSG00000032571	592.518	-0.842307	0.230668	-3.6516	0.000260609	0.0116593		ENSMUSG00000032571	Pik3r4	652.67	1061.95	646.413	564.09	422.235	400.03	400.235
ENSMUSG00000057604	5.09668	3.93181	1.07724	3.64988	0.000262362	0.0117021		ENSMUSG00000057604	Lmcd1	1.06995	0	0	1.64218	8.55159	10.5777	13.8353
ENSMUSG00000068606	6.82138	3.23928	0.888994	3.64376	0.000268685	0.011948		ENSMUSG00000068606	Gm4841	0	3.52807	0	2.46327	20.31	10.5777	10.8706
ENSMUSG00000036006	1163.94	0.452779	0.124428	3.63888	0.000273822	0.0121397		ENSMUSG00000036006	Fam65b	960.815	990.213	1015.14	1053.46	1467.67	1286.64	1373.65
ENSMUSG00000030742	12.4761	-2.37789	0.65474	-3.63181	0.000281441	0.01244		ENSMUSG00000030742	Lat	21.399	18.8164	8.19396	27.9171	3.20685	3.84644	3.95294
ENSMUSG00000044350	322.601	0.621492	0.171332	3.62742	0.000286272	0.012578		ENSMUSG00000044350	Lacc1	252.508	238.733	236.715	319.405	409.407	393.299	408.141
ENSMUSG00000106037	123.026	0.988627	0.272487	3.62817	0.000285439	0.012578		ENSMUSG00000106037	Gm4332	66.3369	70.5615	78.2979	129.732	156.066	161.551	198.635
ENSMUSG00000015143	36.0413	1.10899	0.306961	3.61282	0.000302883	0.0132289		ENSMUSG00000015143	Actn1	23.5389	24.6965	20.9401	27.096	57.7232	54.8118	43.4823
ENSMUSG00000029171	54.7488	-1.08816	0.301131	-3.61358	0.000301997	0.0132289		ENSMUSG00000029171	Pgm1	60.9872	65.8574	60.9995	95.2466	28.8616	30.7716	40.5176
ENSMUSG00000024065	198.072	-0.703704	0.194953	-3.6096	0.000306666	0.0133545		ENSMUSG00000024065	Ehd3	243.949	237.557	190.282	277.529	141.101	156.743	139.341
ENSMUSG00000034390	460.623	-0.915243	0.253866	-3.60522	0.000311883	0.0135416		ENSMUSG00000034390	Cmip	438.68	869.082	497.101	502.508	330.305	261.558	325.129
ENSMUSG00000032548	32.3371	1.63923	0.455529	3.59851	0.000320041	0.013855		ENSMUSG00000032548	Slco2a1	14.9793	27.0486	7.28352	18.8851	78.0332	32.6948	47.4353
ENSMUSG00000030123	129.409	1.08649	0.302988	3.58592	0.000335898	0.0144988		ENSMUSG00000030123	Plxnd1	57.7773	132.891	58.2682	100.994	185.997	201.938	168
ENSMUSG00000107760	5.41593	3.91846	1.09298	3.5851	0.000336945	0.0145014		ENSMUSG00000107760	Gm44401	1.06995	2.35205	0	0	13.8963	5.76967	14.8235
ENSMUSG00000020601	266.62	0.827348	0.231084	3.58029	0.000343207	0.0146324		ENSMUSG00000020601	Trib2	167.982	284.598	162.969	186.388	322.822	342.334	399.247
ENSMUSG00000031681	33.9355	1.24752	0.348433	3.58039	0.000343086	0.0146324		ENSMUSG00000031681	Smad1	17.1192	29.4006	25.4923	13.9586	48.1027	46.1573	57.3176
ENSMUSG00000033083	102.442	1.10343	0.308105	3.58136	0.000341811	0.0146324		ENSMUSG00000033083	Tbc1d4	71.6867	94.082	53.716	55.8342	191.342	92.3147	158.118
ENSMUSG00000066475	105.346	0.957683	0.26753	3.57972	0.000343965	0.0146324		ENSMUSG00000066475	Gm10268	82.3862	47.041	82.8501	87.0357	129.343	126.933	181.835
ENSMUSG00000038055	113.93	-0.752433	0.210249	-3.57877	0.000345218	0.0146434		ENSMUSG00000038055	Dexi	120.904	162.291	131.103	137.943	73.7574	87.5066	83.9999
ENSMUSG00000070348	39.2584	1.12868	0.315581	3.57653	0.000348189	0.014727		ENSMUSG00000070348	Ccnd1	27.8187	24.6965	32.7759	18.8851	67.3438	52.8886	50.4
ENSMUSG00000022272	144.858	-0.705024	0.197261	-3.57407	0.000351477	0.0148235		ENSMUSG00000022272	Myo10	188.311	164.643	154.775	186.388	122.929	96.1611	100.8
ENSMUSG00000025163	11.9483	1.91095	0.534796	3.57323	0.000352601	0.0148284		ENSMUSG00000025163	Cd7	3.20985	3.52807	8.19396	6.56873	19.2411	21.1554	21.7412
ENSMUSG00000043384	364.714	-1.05383	0.295263	-3.56913	0.000358175	0.0150199		ENSMUSG00000043384	Gprasp1	422.63	530.387	652.786	270.139	166.756	272.136	238.165
ENSMUSG00000041930	73.6309	0.992303	0.278737	3.56	0.000370856	0.0155075		ENSMUSG00000041930	Fam222a	38.5182	38.8088	61.91	66.5084	92.9985	98.0843	118.588
ENSMUSG00000027985	38.5109	-1.09247	0.307315	-3.5549	0.000378127	0.0155465		ENSMUSG00000027985	Lef1	57.7773	43.5129	46.4325	51.7288	21.379	24.0403	24.7059
ENSMUSG00000037706	573.2	-0.747809	0.210236	-3.557	0.00037511	0.0155465		ENSMUSG00000037706	Cd81	670.859	522.155	782.979	797.28	336.719	494.268	408.141
ENSMUSG00000056069	47.9693	0.954974	0.268481	3.55695	0.000375183	0.0155465		ENSMUSG00000056069	Fam105a	32.0985	34.1047	30.955	39.4124	71.6195	67.3128	60.2823
ENSMUSG00000099757	1163.64	0.791218	0.222414	3.55741	0.000374534	0.0155465		ENSMUSG00000099757	BE692007	1065.67	632.701	955.052	890.884	1387.5	1928.99	1284.7
ENSMUSG00000103238	66.4695	1.02567	0.288458	3.55572	0.000376951	0.0155465		ENSMUSG00000103238	Gm36527	39.5882	54.0971	52.8055	37.7702	121.86	69.236	89.9293
ENSMUSG00000105148	12.478	-2.24485	0.631459	-3.55501	0.000377963	0.0155465		ENSMUSG00000105148	Gm42700	22.469	15.2883	25.4923	12.3164	1.06895	5.76967	4.94117
ENSMUSG00000050822	20.4772	-1.67468	0.471598	-3.55108	0.000383661	0.0157301		ENSMUSG00000050822	Slc29a4	21.399	28.2246	30.0445	36.128	12.8274	3.84644	10.8706
ENSMUSG00000038587	94.7582	0.859307	0.242204	3.54787	0.000388364	0.0158787		ENSMUSG00000038587	Akap12	81.3162	48.217	80.1188	70.6139	141.101	113.47	128.47
ENSMUSG00000039089	399.421	-0.606247	0.170976	-3.5458	0.000391416	0.0159417		ENSMUSG00000039089	L3mbtl3	460.079	523.331	492.548	397.408	343.132	273.098	306.353
ENSMUSG00000046961	14.9052	-1.85305	0.522669	-3.54536	0.000392072	0.0159417		ENSMUSG00000046961	Gpr156	22.469	18.8164	16.3879	28.7382	4.27579	6.73128	6.91764
ENSMUSG00000040350	1236.19	-0.580457	0.163783	-3.54407	0.000394007	0.0159763		ENSMUSG00000040350	Trim7	1356.7	1299.51	1345.63	1760.42	885.089	967.381	1038.63
ENSMUSG00000013698	105.359	-0.98031	0.277024	-3.53872	0.000402078	0.0162587		ENSMUSG00000013698	Pea15a	106.995	195.22	102.88	129.732	64.1369	64.4279	74.1176
ENSMUSG00000030122	88.8357	0.974351	0.275644	3.53482	0.000408055	0.0164553		ENSMUSG00000030122	Ptms	71.6867	47.041	47.3429	84.5724	137.894	103.854	129.459
ENSMUSG00000087305	57.4528	1.09211	0.309106	3.53313	0.000410671	0.0165155		ENSMUSG00000087305	A430035B10Rik	44.9379	43.5129	35.5072	31.2015	97.2743	52.8886	96.847
ENSMUSG00000068686	7.0609	-3.54155	1.0036	-3.52885	0.000417371	0.0167392		ENSMUSG00000068686	Cd59b	7.48965	12.9363	14.567	11.4953	0	0.961611	1.97647
ENSMUSG00000024580	174.23	-0.685151	0.19474	-3.51828	0.000434346	0.0173311		ENSMUSG00000024580	Grpel2	224.69	162.291	225.789	218.41	128.274	133.664	126.494
ENSMUSG00000105231	282.843	-0.830621	0.236093	-3.5182	0.000434483	0.0173311		ENSMUSG00000105231	Iglj3	388.392	274.014	397.862	332.542	148.584	259.635	178.87
ENSMUSG00000019996	64.5319	-1.20432	0.342749	-3.5137	0.000441909	0.0175796		ENSMUSG00000019996	Map7	115.555	47.041	80.1188	97.7099	47.0337	34.618	29.647
ENSMUSG00000051341	173.818	-0.70899	0.201839	-3.51264	0.000443677	0.0176024		ENSMUSG00000051341	Zfp52	230.039	174.052	230.341	199.525	123.998	148.088	110.682
ENSMUSG00000024074	42.3523	1.02622	0.292216	3.51185	0.000444994	0.0176072		ENSMUSG00000024074	Crim1	24.6089	31.7527	25.4923	35.3069	53.4474	58.6583	67.2
ENSMUSG00000040093	99.5745	-0.983171	0.280561	-3.5043	0.000457807	0.0180656		ENSMUSG00000040093	Bmf	126.254	168.172	120.178	91.1412	64.1369	48.0806	79.0588
ENSMUSG00000063659	820.101	-0.626618	0.17887	-3.5032	0.000459712	0.0180922		ENSMUSG00000063659	Zbtb18	1034.64	1113.7	983.276	733.235	588.991	635.625	651.247
ENSMUSG00000026082	304.489	-0.603422	0.172311	-3.50193	0.000461899	0.0181298		ENSMUSG00000026082	Rev1	360.573	423.369	335.953	307.909	241.582	230.787	231.247
ENSMUSG00000062115	254.903	0.665506	0.1901	3.50081	0.000463842	0.0181577		ENSMUSG00000062115	Rai1	182.961	179.932	208.491	242.222	352.753	274.059	343.906
ENSMUSG00000031709	85.6074	0.798495	0.228287	3.49778	0.000469153	0.0182732		ENSMUSG00000031709	Tbc1d9	57.7773	77.6176	59.1786	65.6873	129.343	101.931	107.718
ENSMUSG00000071369	379.464	-0.542971	0.155236	-3.49771	0.000469277	0.0182732		ENSMUSG00000071369	Map3k5	463.288	461.002	400.594	429.431	275.789	335.602	290.541
ENSMUSG00000019970	41.4366	1.40517	0.402187	3.49383	0.000476141	0.0183965		ENSMUSG00000019970	Sgk1	13.9094	28.2246	20.9401	33.6648	86.5848	35.5796	71.1529
ENSMUSG00000024066	24.9034	1.6404	0.469359	3.49498	0.000474101	0.0183965		ENSMUSG00000024066	Xdh	11.7695	21.1684	8.19396	11.4953	63.068	24.0403	34.5882
ENSMUSG00000058325	14.0819	1.7576	0.503063	3.4938	0.000476192	0.0183965		ENSMUSG00000058325	Dock1	4.2798	7.05615	6.37308	9.8531	30.9995	18.2706	21.7412
ENSMUSG00000046442	24.1836	1.36404	0.39138	3.48521	0.000491748	0.0189477		ENSMUSG00000046442	Ppm1e	17.1192	9.4082	14.567	16.4218	27.7927	36.5412	47.4353
ENSMUSG00000037337	1064.7	0.417869	0.119992	3.48247	0.000496808	0.0190928		ENSMUSG00000037337	Map4k1	943.696	949.052	941.395	889.242	1194.02	1225.09	1310.4
ENSMUSG00000049532	5.63229	3.17683	0.913403	3.47802	0.000505141	0.0193624		ENSMUSG00000049532	Sall2	1.06995	3.52807	0	0.821092	9.62054	11.5393	12.847
ENSMUSG00000028613	10.1436	2.17068	0.624372	3.47659	0.000507838	0.0194152		ENSMUSG00000028613	Lrp8	3.20985	2.35205	4.5522	5.74764	27.7927	11.5393	15.8118
ENSMUSG00000025352	473.552	-0.861133	0.247852	-3.47438	0.000512034	0.0195249		ENSMUSG00000025352	Gdf11	610.941	383.384	635.487	715.992	276.858	412.531	279.67
ENSMUSG00000090164	149.525	-1.18706	0.341834	-3.47262	0.000515396	0.0196024		ENSMUSG00000090164	BC035044	237.529	107.018	302.266	140.407	83.378	100.969	75.1058
ENSMUSG00000020689	564.228	-0.883925	0.254994	-3.46646	0.000527357	0.0200056		ENSMUSG00000020689	Itgb3	610.941	1083.12	550.817	564.09	405.131	383.683	351.812
ENSMUSG00000024975	1264.62	-0.689702	0.19917	-3.46289	0.000534413	0.0201552		ENSMUSG00000024975	Pdcd4	1520.4	1612.33	1410.27	1500.13	854.09	1234.71	720.423
ENSMUSG00000025626	424.086	-0.534467	0.154364	-3.46239	0.00053541	0.0201552		ENSMUSG00000025626	Phf6	512.506	535.091	484.354	424.504	354.891	318.293	338.964
ENSMUSG00000028859	11.8287	1.79286	0.517631	3.46359	0.000533023	0.0201552		ENSMUSG00000028859	Csf3r	4.2798	4.7041	6.37308	7.38982	18.1721	22.1171	19.7647
ENSMUSG00000024696	368.321	-0.663425	0.191872	-3.45764	0.000544925	0.0204549		ENSMUSG00000024696	Lpxn	411.931	555.084	428.817	354.712	282.202	285.599	259.906
ENSMUSG00000056130	38.998	1.16012	0.335583	3.45704	0.000546148	0.0204549		ENSMUSG00000056130	Ticam2	33.1685	18.8164	23.6715	26.2749	54.5164	74.0441	42.4941
ENSMUSG00000035000	984.008	-0.471401	0.136389	-3.45629	0.000547659	0.0204594		ENSMUSG00000035000	Dpp4	1258.26	1099.58	1095.26	1017.33	833.78	796.214	787.623
ENSMUSG00000022637	519.688	0.986282	0.285524	3.45429	0.000551741	0.0205597		ENSMUSG00000022637	Cblb	257.858	609.181	291.341	306.267	794.229	701.015	677.929
ENSMUSG00000047747	26.0521	1.19974	0.347691	3.45058	0.000559377	0.0207916		ENSMUSG00000047747	Rnf150	19.2591	14.1123	14.567	18.8851	38.4821	36.5412	40.5176
ENSMUSG00000031494	16.7426	1.53616	0.445561	3.44771	0.000565361	0.0209582		ENSMUSG00000031494	Cd209a	11.7695	5.88012	10.9253	8.21092	28.8616	29.8099	21.7412
ENSMUSG00000108542	37.7454	1.03495	0.30024	3.44707	0.000566708	0.0209582		ENSMUSG00000108542	Gm44834	29.9586	22.3445	24.5819	27.096	57.7232	45.1957	57.3176
ENSMUSG00000097120	28.9107	2.46878	0.716396	3.44611	0.000568719	0.0209799		ENSMUSG00000097120	Gm26887	2.1399	14.1123	7.28352	15.6007	83.378	6.73128	73.1294
ENSMUSG00000086712	5.38822	3.14978	0.915235	3.4415	0.000578507	0.0212876		ENSMUSG00000086712	AI427809	2.1399	1.17602	0.91044	0.821092	6.41369	15.3858	10.8706
ENSMUSG00000060044	97.7731	-0.987001	0.287179	-3.43689	0.000588432	0.0215988		ENSMUSG00000060044	Tmem26	141.233	77.6176	112.895	164.218	68.4127	54.8118	65.2235
ENSMUSG00000063524	622.091	-0.493958	0.143829	-3.43435	0.000593977	0.0217481		ENSMUSG00000063524	Eno1	767.154	629.173	765.68	679.043	518.44	500.038	495.106
ENSMUSG00000076545	141.239	-0.775259	0.225854	-3.43257	0.000597888	0.021837		ENSMUSG00000076545	Igkv4-72	176.542	204.628	181.178	125.627	102.619	91.3531	106.729
ENSMUSG00000111425	55.0171	-1.06021	0.309455	-3.42607	0.000612387	0.0223112		ENSMUSG00000111425	AC107638.1	88.8059	50.5691	82.8501	60.7608	41.689	29.8099	30.6353
ENSMUSG00000025993	74.6825	0.990383	0.289135	3.42533	0.000614048	0.0223165		ENSMUSG00000025993	Slc40a1	64.197	31.7527	50.0742	63.2241	112.24	118.278	83.0117
ENSMUSG00000045092	1036.89	0.489076	0.142814	3.42457	0.000615783	0.0223244		ENSMUSG00000045092	S1pr1	812.092	824.393	929.56	968.888	1223.95	1352.03	1147.34
ENSMUSG00000052013	1646.7	-0.525242	0.153706	-3.4172	0.000632697	0.0228812		ENSMUSG00000052013	Btla	2131.34	1562.94	2002.06	1881.12	1303.05	1396.26	1250.12
ENSMUSG00000034593	1465.52	-0.477949	0.139962	-3.41484	0.000638195	0.0229879		ENSMUSG00000034593	Myo5a	1726.9	1804.02	1555.94	1581.42	1294.5	1063.54	1232.33
ENSMUSG00000077394	1847.15	-0.842513	0.246739	-3.41459	0.00063877	0.0229879		ENSMUSG00000077394	Gm24339	1855.29	3141.16	1546.84	2574.12	1120.26	1448.19	1244.19
ENSMUSG00000022540	423.399	-0.689692	0.202176	-3.41135	0.000646428	0.0231503		ENSMUSG00000022540	Rogdi	487.897	486.874	486.175	562.448	228.755	388.491	323.153
ENSMUSG00000096844	32.7044	-1.13202	0.331832	-3.41144	0.000646202	0.0231503		ENSMUSG00000096844	Igkv6-14	49.2177	39.9848	42.7907	38.5913	21.379	21.1554	15.8118
ENSMUSG00000033444	655.366	-0.536703	0.157447	-3.40878	0.000652552	0.0233129		ENSMUSG00000033444	Specc1l	738.266	905.539	695.577	685.611	526.992	502.923	532.658
ENSMUSG00000043991	353.967	-0.49335	0.145161	-3.39865	0.000677187	0.0241344		ENSMUSG00000043991	Pura	425.84	405.729	368.728	416.293	290.754	277.906	292.517
ENSMUSG00000028826	450.371	-0.746109	0.219654	-3.39675	0.000681925	0.0242446		ENSMUSG00000028826	Tmem57	482.547	769.12	448.847	478.696	336.719	312.524	324.141
ENSMUSG00000027834	242.11	-0.686898	0.202285	-3.3957	0.000684541	0.0242789		ENSMUSG00000027834	Serpini1	309.216	318.703	304.087	224.979	158.204	210.593	168.988
ENSMUSG00000074829	268.235	-0.828679	0.244346	-3.39142	0.000695316	0.0246018		ENSMUSG00000074829	2010315B03Rik	404.441	208.156	346.878	360.459	158.204	204.823	194.682
ENSMUSG00000022463	466.542	0.581768	0.171712	3.38805	0.000703918	0.0248465		ENSMUSG00000022463	Srebf2	324.195	471.586	355.982	387.555	592.197	578.89	555.388
ENSMUSG00000034009	55.4707	-0.930288	0.274732	-3.38617	0.000708761	0.0249576		ENSMUSG00000034009	Rxfp1	66.3369	59.9773	70.1039	82.1092	29.9306	43.2725	36.5647
ENSMUSG00000032177	70.8541	0.856307	0.253238	3.38144	0.000721075	0.0253305		ENSMUSG00000032177	Pde4a	38.5182	54.0971	58.2682	59.1186	84.4469	109.624	91.9058
ENSMUSG00000017754	19.8007	1.77218	0.525192	3.37435	0.000739913	0.0258688		ENSMUSG00000017754	Pltp	18.1892	3.52807	6.37308	10.6742	48.1027	23.0787	28.6588
ENSMUSG00000113003	43.2029	1.59548	0.472743	3.37494	0.000738322	0.0258688		ENSMUSG00000113003	AC125409.1	13.9094	41.1609	9.1044	28.7382	94.0675	42.3109	73.1294
ENSMUSG00000104213	5881.49	0.609696	0.180945	3.36951	0.00075303	0.026265		ENSMUSG00000104213	Ighd	4933.54	3602.16	4991.03	5670.46	6642.45	7913.1	7417.69
ENSMUSG00000041189	50.1027	-1.14231	0.339202	-3.36763	0.000758161	0.0263815		ENSMUSG00000041189	Chrnb1	49.2177	78.7937	64.6413	68.9717	34.2064	16.3474	38.5411
ENSMUSG00000044345	31.4849	1.10067	0.327221	3.36368	0.000769103	0.0266925		ENSMUSG00000044345	Marveld1	25.6788	16.4643	19.1193	22.9906	51.3095	41.3493	43.4823
ENSMUSG00000084148	33.9827	-1.51696	0.45106	-3.3631	0.000770724	0.0266925		ENSMUSG00000084148	Gm12380	54.5675	68.2094	19.1193	46.8022	14.9653	13.4626	20.7529
ENSMUSG00000041852	1387.75	-0.588747	0.175126	-3.36185	0.00077422	0.0267506		ENSMUSG00000041852	Tcf20	1467.97	2039.23	1552.3	1422.95	1158.74	973.15	1099.91
ENSMUSG00000021998	5011.81	-0.480794	0.143073	-3.36047	0.000778095	0.0267588		ENSMUSG00000021998	Lcp1	5451.4	6666.88	5692.07	5009.48	4197.76	3957.99	4107.1
ENSMUSG00000034652	32.0496	1.18218	0.351729	3.36105	0.000776471	0.0267588		ENSMUSG00000034652	Cd300a	19.2591	19.9924	15.4775	27.9171	59.8611	42.3109	39.5294
ENSMUSG00000019787	8.72273	2.54765	0.758463	3.35896	0.000782354	0.0268426		ENSMUSG00000019787	Trdn	1.06995	2.35205	2.73132	4.92655	10.6895	8.6545	30.6353
ENSMUSG00000027368	577.807	0.865557	0.257833	3.35704	0.000787803	0.0269667		ENSMUSG00000027368	Dusp2	341.314	543.323	379.654	445.032	876.538	494.268	964.517
ENSMUSG00000003123	195.77	0.636998	0.189922	3.35399	0.000796546	0.0272027		ENSMUSG00000003123	Lipe	141.233	132.891	184.819	172.429	259.754	250.981	228.282
ENSMUSG00000094951	117.98	-0.845091	0.252467	-3.34733	0.000815927	0.0278001		ENSMUSG00000094951	Ighv5-6	124.114	198.748	142.939	117.416	73.7574	75.0057	93.8823
ENSMUSG00000102352	173.783	0.75592	0.225922	3.34593	0.000820081	0.0278771		ENSMUSG00000102352	Gm38346	154.073	95.258	150.223	136.301	261.892	188.476	230.259
ENSMUSG00000060419	138.741	0.892609	0.26698	3.34336	0.00082771	0.0280716		ENSMUSG00000060419	Rps16-ps2	78.1064	97.6101	122.909	106.742	197.755	126.933	241.129
ENSMUSG00000031153	837.506	0.629282	0.188345	3.34111	0.000834437	0.0282347		ENSMUSG00000031153	Gripap1	628.061	886.723	638.219	562.448	1129.88	1027	990.211
ENSMUSG00000039270	40.2011	0.938102	0.280997	3.33848	0.000842372	0.0284378		ENSMUSG00000039270	Megf9	29.9586	29.4006	29.1341	27.096	55.5853	51.927	58.3058
ENSMUSG00000037202	95.187	-1.3507	0.404907	-3.33583	0.000850443	0.0286445		ENSMUSG00000037202	Prf1	98.4354	214.037	115.626	87.0357	48.1027	25.0019	78.0705
ENSMUSG00000027583	86.8774	-0.95442	0.286438	-3.33203	0.000862135	0.0289721		ENSMUSG00000027583	Zbtb46	90.9458	159.939	101.969	86.2146	48.1027	56.7351	64.2352
ENSMUSG00000028071	199.801	-0.778586	0.233836	-3.32963	0.000869613	0.0291568		ENSMUSG00000028071	Sh2d2a	210.78	332.815	189.372	240.58	152.86	126.933	145.27
ENSMUSG00000025545	8.33476	-2.69419	0.81343	-3.31214	0.000925856	0.030972		ENSMUSG00000025545	Clybl	18.1892	17.6404	10.0148	6.56873	1.06895	2.88483	1.97647
ENSMUSG00000036181	1952.68	-1.07476	0.325033	-3.30662	0.000944305	0.0315175		ENSMUSG00000036181	Hist1h1c	1603.86	4473.6	2051.22	1951.73	950.295	1448.19	1189.83
ENSMUSG00000094164	74.5727	-0.795475	0.240784	-3.30369	0.000954211	0.0317761		ENSMUSG00000094164	Ighv2-3	87.7359	108.194	88.3127	80.467	58.7922	47.1189	51.3882
ENSMUSG00000023025	557.6	-0.581677	0.176143	-3.3023	0.000958942	0.0317898		ENSMUSG00000023025	Larp4	556.374	812.633	594.518	637.167	448.958	438.495	415.059
ENSMUSG00000026271	24.0797	1.2804	0.387657	3.30291	0.00095686	0.0317898		ENSMUSG00000026271	Gpr35	18.1892	9.4082	13.6566	18.064	43.8269	28.8483	36.5647
ENSMUSG00000073940	627.043	1.33414	0.404136	3.30121	0.00096269	0.0318423		ENSMUSG00000073940	Hbb-bt	337.034	536.267	403.325	242.222	971.674	343.295	1555.48
ENSMUSG00000025573	16.6047	-1.66973	0.506078	-3.29935	0.000969077	0.0319102		ENSMUSG00000025573	6030468B19Rik	23.5389	29.4006	18.2088	22.9906	8.55159	10.5777	2.9647
ENSMUSG00000101279	38.5929	1.1191	0.339144	3.29977	0.000967645	0.0319102		ENSMUSG00000101279	Gm18342	20.3291	38.8088	23.6715	20.5273	68.4127	50.9654	47.4353
ENSMUSG00000026167	34.1354	-1.56401	0.474243	-3.29791	0.000974084	0.0319322		ENSMUSG00000026167	Wnt10a	52.4276	22.3445	68.283	47.6233	7.48264	25.9635	14.8235
ENSMUSG00000026950	22.2035	1.41897	0.430228	3.29818	0.000973126	0.0319322		ENSMUSG00000026950	Neb	13.9094	17.6404	9.1044	11.4953	28.8616	25.0019	49.4117
ENSMUSG00000028327	35.484	1.00081	0.303701	3.29538	0.000982885	0.0321491		ENSMUSG00000028327	Stra6l	29.9586	24.6965	22.761	22.1695	52.3785	50.9654	45.4588
ENSMUSG00000001768	10.767	1.8184	0.551954	3.29448	0.000986037	0.0321807		ENSMUSG00000001768	Rin2	7.48965	4.7041	3.64176	4.92655	22.4479	16.3474	15.8118
ENSMUSG00000026342	35.7433	-1.10041	0.334279	-3.2919	0.000995142	0.0324059		ENSMUSG00000026342	Slc35f5	50.2877	42.3369	42.7907	50.0866	17.1032	29.8099	17.7882
ENSMUSG00000020102	50.8161	1.12792	0.342851	3.28981	0.00100253	0.0325746		ENSMUSG00000020102	Slc16a7	41.7281	22.3445	20.9401	49.2655	67.3438	74.0441	80.047
ENSMUSG00000003534	10.2546	2.33348	0.710877	3.28254	0.00102877	0.0331547		ENSMUSG00000003534	Ddr1	4.2798	0	4.5522	5.74764	30.9995	17.309	8.89411
ENSMUSG00000027533	14.4815	-1.87126	0.570142	-3.28209	0.00103039	0.0331547		ENSMUSG00000027533	Fabp5	14.9793	36.4568	16.3879	16.4218	6.41369	5.76967	4.94117
ENSMUSG00000029408	16.1343	-1.81439	0.552633	-3.28318	0.00102645	0.0331547		ENSMUSG00000029408	Abcb9	13.9094	30.5766	20.0297	28.7382	2.1379	8.6545	8.89411
ENSMUSG00000072966	12.7796	-1.88662	0.574863	-3.28186	0.00103123	0.0331547		ENSMUSG00000072966	Gprasp2	16.0493	22.3445	24.5819	11.4953	4.27579	5.76967	4.94117
ENSMUSG00000076441	16.2248	-1.89089	0.576183	-3.28175	0.00103165	0.0331547		ENSMUSG00000076441	Ass1	12.8394	38.8088	19.1193	23.8117	6.41369	9.61611	2.9647
ENSMUSG00000044811	19.8713	1.34701	0.410619	3.28044	0.00103644	0.0332361		ENSMUSG00000044811	Cd300c2	12.8394	7.05615	11.8357	15.6007	34.2064	26.9251	30.6353
ENSMUSG00000036905	31.5409	1.29775	0.395849	3.2784	0.00104397	0.0334048		ENSMUSG00000036905	C1qb	12.8394	16.4643	16.3879	31.2015	63.068	43.2725	37.5529
ENSMUSG00000036402	12.8093	1.74536	0.534088	3.26793	0.00108336	0.0345898		ENSMUSG00000036402	Gng12	7.48965	5.88012	6.37308	5.74764	32.0685	18.2706	13.8353
ENSMUSG00000085531	16.9931	1.51407	0.463433	3.26707	0.00108666	0.0346201		ENSMUSG00000085531	Slc36a3os	10.6995	12.9363	6.37308	8.21092	28.8616	18.2706	33.6
ENSMUSG00000047592	9.83328	2.03789	0.624402	3.26374	0.00109951	0.0349538		ENSMUSG00000047592	Nxpe5	1.06995	2.35205	6.37308	6.56873	20.31	16.3474	15.8118
ENSMUSG00000022228	367.673	-0.543831	0.166799	-3.2604	0.00111257	0.0352169		ENSMUSG00000022228	Zscan26	459.009	386.912	458.862	394.945	256.548	328.871	288.564
ENSMUSG00000062232	91.9867	0.861988	0.264366	3.26059	0.00111181	0.0352169		ENSMUSG00000062232	Rapgef2	64.197	81.1457	68.283	59.1186	157.135	86.545	127.482
ENSMUSG00000050621	93.1281	1.19454	0.366508	3.25926	0.00111702	0.035282		ENSMUSG00000050621	Rps27rt	48.1478	37.6328	71.0144	82.1092	212.721	83.6602	116.612
ENSMUSG00000058818	60.8814	0.899016	0.275909	3.25838	0.00112048	0.0353156		ENSMUSG00000058818	Pirb	53.4975	31.7527	40.9698	50.9077	96.2054	83.6602	69.1764
ENSMUSG00000042817	54.6446	0.940381	0.28886	3.25549	0.00113198	0.0356019		ENSMUSG00000042817	Flt3	25.6788	51.7451	40.9698	38.5913	79.1022	65.3896	81.0352
ENSMUSG00000026356	418.899	-0.542419	0.166953	-3.24893	0.00115841	0.0363554		ENSMUSG00000026356	Dars	476.128	525.683	518.951	415.472	319.616	375.028	301.412
ENSMUSG00000020015	563.613	-0.582198	0.179301	-3.24705	0.00116609	0.0365185		ENSMUSG00000020015	Cdk17	652.67	811.457	601.801	563.269	486.372	406.762	422.964
ENSMUSG00000027078	44.4	1.1412	0.352025	3.24182	0.00118768	0.0369249		ENSMUSG00000027078	Ube2l6	23.5389	19.9924	28.2237	44.3389	84.4469	50.9654	59.2941
ENSMUSG00000032596	859.348	-0.541388	0.167019	-3.24148	0.0011891	0.0369249		ENSMUSG00000032596	Uba7	1057.11	886.723	1138.05	887.6	729.023	727.94	588.988
ENSMUSG00000043154	20.7489	1.27622	0.393669	3.24186	0.00118753	0.0369249		ENSMUSG00000043154	Ppp2r3a	11.7695	17.6404	12.7462	9.8531	28.8616	30.7716	33.6
ENSMUSG00000083165	11.8308	1.86763	0.57585	3.24325	0.00118173	0.0369249		ENSMUSG00000083165	Gm11344	9.62955	1.17602	5.46264	5.74764	14.9653	22.1171	23.7176
ENSMUSG00000022040	8.53928	-2.48232	0.766483	-3.23858	0.00120126	0.0372239		ENSMUSG00000022040	Ephx2	12.8394	17.6404	9.1044	13.1375	3.20685	3.84644	0
ENSMUSG00000050708	961.259	0.504626	0.155883	3.2372	0.00120707	0.0373253		ENSMUSG00000050708	Ftl1	727.566	937.292	788.441	807.133	1192.95	1016.42	1259.01
ENSMUSG00000021792	158.813	-0.871946	0.269547	-3.23486	0.00121703	0.0375544		ENSMUSG00000021792	Fam213a	155.143	290.478	152.044	191.314	106.895	93.2763	122.541
ENSMUSG00000030583	197.535	0.550906	0.170337	3.23421	0.00121981	0.0375616		ENSMUSG00000030583	Sipa1l3	145.513	183.46	157.506	172.429	247.996	231.748	244.094
ENSMUSG00000038170	324.212	-0.505039	0.156411	-3.22893	0.00124255	0.0381817		ENSMUSG00000038170	Pde4dip	364.853	395.144	396.952	328.437	251.203	276.944	255.953
ENSMUSG00000022723	89.5621	0.764267	0.237336	3.2202	0.00128103	0.0392822		ENSMUSG00000022723	Crybg3	73.8266	56.4492	79.2083	65.6873	140.032	98.0843	113.647
ENSMUSG00000038264	98.8063	-1.50058	0.466245	-3.21844	0.0012889	0.0394413		ENSMUSG00000038264	Sema7a	71.6867	294.006	91.9545	89.499	40.62	67.3128	36.5647
ENSMUSG00000034035	140.628	-0.795835	0.247396	-3.21685	0.00129609	0.039579		ENSMUSG00000034035	Ccdc17	173.332	158.763	193.013	162.576	80.1711	138.472	78.0705
ENSMUSG00000029178	386.149	0.667735	0.207658	3.21556	0.00130191	0.0396745		ENSMUSG00000029178	Klf3	300.656	232.853	378.743	320.226	473.544	575.043	421.976
ENSMUSG00000027799	16.8238	1.78125	0.555752	3.20511	0.00135011	0.041012		ENSMUSG00000027799	Nbea	11.7695	5.88012	3.64176	11.4953	30.9995	13.4626	40.5176
ENSMUSG00000036943	488.09	-0.560616	0.174928	-3.20484	0.00135137	0.041012		ENSMUSG00000036943	Rab8b	566.004	665.63	454.31	579.691	369.856	412.531	368.611
ENSMUSG00000042082	151.771	-0.584959	0.18256	-3.2042	0.0013544	0.0410195		ENSMUSG00000042082	Arsb	164.772	185.812	163.879	193.778	113.309	117.317	123.529
ENSMUSG00000034401	112.186	-0.757825	0.236596	-3.20304	0.00135985	0.0410999		ENSMUSG00000034401	Spata6	133.744	145.827	106.522	157.65	95.1364	65.3896	81.0352
ENSMUSG00000028248	1723.61	-0.434068	0.135568	-3.20185	0.0013655	0.0411862		ENSMUSG00000028248	Pnisr	1963.36	2078.04	1789.93	1927.92	1336.19	1599.16	1370.68
ENSMUSG00000000552	46.7498	0.943935	0.294935	3.20049	0.00137195	0.0412961		ENSMUSG00000000552	Zfp385a	33.1685	25.8725	28.2237	45.9811	66.2748	62.5047	65.2235
ENSMUSG00000104713	64.8465	0.976674	0.3053	3.19906	0.00137876	0.0414161		ENSMUSG00000104713	Gbp6	49.2177	58.8012	36.4176	39.4124	123.998	77.8905	68.1882
ENSMUSG00000020577	474.792	-0.861715	0.269545	-3.19692	0.00138902	0.0416396		ENSMUSG00000020577	Tspan13	454.729	906.715	516.22	475.412	343.132	256.75	370.588
ENSMUSG00000027297	176.9	-0.644158	0.20192	-3.19017	0.00142191	0.0424577		ENSMUSG00000027297	Ltk	240.739	176.404	211.222	208.557	110.102	151.935	139.341
ENSMUSG00000027947	48.5696	0.915852	0.28712	3.18979	0.00142378	0.0424577		ENSMUSG00000027947	Il6ra	26.7488	31.7527	36.4176	45.16	69.4816	72.1208	58.3058
ENSMUSG00000042759	30.748	1.07366	0.336619	3.18955	0.00142497	0.0424577		ENSMUSG00000042759	Apobr	21.399	17.6404	23.6715	20.5273	45.9648	33.6564	52.3764
ENSMUSG00000020717	970.53	0.469358	0.147198	3.18863	0.00142951	0.0424943		ENSMUSG00000020717	Pecam1	924.437	731.487	841.247	835.05	1275.26	1097.2	1089.03
ENSMUSG00000037731	691.454	0.468047	0.146851	3.18723	0.00143642	0.0424943		ENSMUSG00000037731	Themis2	571.353	558.612	605.443	639.63	779.263	929.878	755.999
ENSMUSG00000040264	93.7293	0.762867	0.239371	3.18696	0.00143775	0.0424943		ENSMUSG00000040264	Gbp2b	80.2463	57.6252	74.6561	75.5404	151.791	113.47	102.776
ENSMUSG00000079339	33.0913	1.29315	0.405738	3.18715	0.0014368	0.0424943		ENSMUSG00000079339	Ifit1bl1	32.0985	7.05615	19.1193	22.9906	45.9648	48.0806	56.3294
ENSMUSG00000037822	773.739	0.55354	0.173779	3.18531	0.001446	0.0426527		ENSMUSG00000037822	Smim14	699.747	483.346	699.218	694.643	953.502	957.765	927.952
ENSMUSG00000083011	44.7203	-1.90208	0.597475	-3.18353	0.00145493	0.0428303		ENSMUSG00000083011	Gm12816	28.8887	156.411	40.9698	34.4858	28.8616	10.5777	12.847
ENSMUSG00000034959	572.654	0.52492	0.165119	3.17904	0.00147766	0.0434124		ENSMUSG00000034959	Rubcnl	468.638	429.249	459.772	569.016	743.988	612.546	725.364
ENSMUSG00000031506	276.61	-0.714727	0.224901	-3.17796	0.00148317	0.0434876		ENSMUSG00000031506	Ptpn7	373.413	222.269	327.759	404.798	209.514	204.823	193.694
ENSMUSG00000039899	67.6764	1.54884	0.487999	3.17386	0.00150426	0.0439411		ENSMUSG00000039899	Fgl2	28.8887	72.9135	20.9401	26.2749	167.825	44.2341	112.659
ENSMUSG00000087819	303.716	0.855458	0.269538	3.17379	0.00150461	0.0439411		ENSMUSG00000087819	Gm25117	192.591	171.7	214.864	321.868	308.926	536.579	379.482
ENSMUSG00000018983	97.6621	0.733847	0.231273	3.17308	0.00150833	0.0439626		ENSMUSG00000018983	E2f2	84.5261	57.6252	90.1336	71.435	133.619	134.626	111.671
ENSMUSG00000031355	79.976	0.750164	0.236682	3.1695	0.00152703	0.0444196		ENSMUSG00000031355	Arhgap6	74.8965	50.5691	61.91	59.9397	118.653	100.969	92.8941
ENSMUSG00000075602	696.945	-0.706675	0.223214	-3.1659	0.00154603	0.0448836		ENSMUSG00000075602	Ly6a	873.079	705.615	1050.65	712.708	641.369	504.846	390.353
ENSMUSG00000065778	86.8056	-1.11625	0.352826	-3.16374	0.00155755	0.0451291		ENSMUSG00000065778	Gm22154	162.632	99.9621	125.641	63.2241	65.2059	33.6564	57.3176
ENSMUSG00000055435	52.8429	1.19252	0.377262	3.16098	0.00157239	0.045433		ENSMUSG00000055435	Maf	23.5389	41.1609	23.6715	47.6233	113.309	70.1976	50.4
ENSMUSG00000060063	17.8397	1.51886	0.480553	3.16064	0.00157421	0.045433		ENSMUSG00000060063	Alox5ap	10.6995	5.88012	14.567	8.21092	41.689	23.0787	20.7529
ENSMUSG00000038213	188.896	0.618335	0.195708	3.15947	0.00158054	0.0454374		ENSMUSG00000038213	Tapbpl	160.493	122.307	175.715	155.186	267.237	228.863	212.47
ENSMUSG00000102692	5.38899	2.82082	0.892803	3.15951	0.00158033	0.0454374		ENSMUSG00000102692	Dchs2	3.20985	1.17602	0.91044	0.821092	14.9653	5.76967	10.8706
ENSMUSG00000106668	12.2867	-2.06738	0.655378	-3.15449	0.0016078	0.0461311		ENSMUSG00000106668	Iglj1	28.8887	5.88012	20.0297	18.064	5.34474	3.84644	3.95294
ENSMUSG00000027905	164.011	-0.563706	0.178838	-3.15204	0.00162135	0.0464291		ENSMUSG00000027905	Ddx20	189.381	211.684	189.372	171.608	131.481	122.125	132.423
ENSMUSG00000055723	238.126	-0.569109	0.180586	-3.15146	0.00162454	0.0464304		ENSMUSG00000055723	Rras2	242.879	324.583	275.863	264.391	178.514	207.708	172.941
ENSMUSG00000037270	2523.36	-0.498981	0.158404	-3.15006	0.00163239	0.0465643		ENSMUSG00000037270	4932438A13Rik	3093.23	3077.66	3049.07	2320.4	2028.86	2210.74	1883.58
ENSMUSG00000065767	1137.49	0.825322	0.262254	3.14704	0.00164934	0.0469568		ENSMUSG00000065767	Gm23849	991.844	629.173	1049.74	748.014	994.122	1578.97	1970.54
ENSMUSG00000052632	79.3772	-0.753015	0.239374	-3.14577	0.00165649	0.0470694		ENSMUSG00000052632	Asap2	112.345	94.082	83.7605	94.4255	57.7232	48.0806	65.2235
ENSMUSG00000026944	323.375	-0.482969	0.15364	-3.14351	0.00166935	0.0471694		ENSMUSG00000026944	Abca2	340.244	376.328	380.564	376.06	249.065	292.33	249.035
ENSMUSG00000030336	22.4473	1.88239	0.59871	3.14407	0.00166617	0.0471694		ENSMUSG00000030336	Cd27	8.5596	24.6965	1.82088	7.38982	49.1716	25.9635	39.5294
ENSMUSG00000030930	420.913	0.555604	0.176781	3.1429	0.00167283	0.0471694		ENSMUSG00000030930	Chst15	366.993	342.223	337.773	354.712	481.027	630.817	432.847
ENSMUSG00000042377	27.0376	-1.16843	0.371722	-3.14329	0.0016706	0.0471694		ENSMUSG00000042377	Fam83g	36.3783	42.3369	35.5072	27.9171	13.8963	13.4626	19.7647
ENSMUSG00000074578	140.196	0.615669	0.19602	3.14084	0.00168461	0.0474107		ENSMUSG00000074578	Zfas1	94.1556	122.307	120.178	119.879	157.135	175.013	192.706
ENSMUSG00000000563	507.55	-0.470186	0.149799	-3.13877	0.00169657	0.0476562		ENSMUSG00000000563	Atp5f1	578.843	596.245	558.1	572.301	363.442	412.531	471.388
ENSMUSG00000020990	12.6943	1.68926	0.539593	3.13061	0.00174441	0.0489066		ENSMUSG00000020990	Cdkl1	10.6995	2.35205	4.5522	8.21092	18.1721	21.1554	23.7176
ENSMUSG00000098814	440.336	-0.6946	0.222059	-3.128	0.00176003	0.0492507		ENSMUSG00000098814	Igkv19-93	456.869	690.327	495.28	464.738	262.961	404.838	307.341
ENSMUSG00000032440	1427.49	0.478215	0.152935	3.12692	0.00176647	0.049337		ENSMUSG00000032440	Tgfbr2	1230.44	1023.14	1293.74	1338.38	1611.97	1878.03	1616.75
ENSMUSG00000064061	226.158	-0.595475	0.19065	-3.12339	0.00178778	0.0498378		ENSMUSG00000064061	Dzip3	274.977	270.486	289.52	223.337	178.514	200.015	146.259

## Sheet: #2 LMP1CD40 vs CD19-Cre
						threshold p < 0.05
Row.names	baseMean_CD19-Cre	log2FoldChange_CD19-Cre	lfcSE_CD19-Cre	stat_CD19-Cre	pvalue_CD19-Cre	padj		gene name
ENSMUSG00000051747	7733.12	-5.77904	0.107038	-53.9903	0	0		Ttn
ENSMUSG00000112148	2965.41	-3.74438	0.0894295	-41.8696	0	0		Lilrb4a
ENSMUSG00000020279	2441.92	-3.24738	0.0911903	-35.611	9.46128e-278	5.80008e-274		Il9r
ENSMUSG00000000731	635.908	-5.74877	0.194099	-29.6177	8.84837e-193	4.06826e-189		Aire
ENSMUSG00000067149	1878.98	3.59434	0.126643	28.3816	3.4146e-177	1.25596e-173		Jchain
ENSMUSG00000029772	1844.53	-2.26693	0.0909381	-24.9283	3.67592e-137	1.12673e-133		Ahcyl2
ENSMUSG00000052539	896.351	-2.24096	0.0963841	-23.2503	1.4115e-119	3.70842e-116		Magi3
ENSMUSG00000044042	254.077	-4.09201	0.194041	-21.0884	1.01588e-98	2.33538e-95		Fmn1
ENSMUSG00000044337	340.509	-4.34533	0.206133	-21.0803	1.2073e-98	2.46705e-95		Ackr3
ENSMUSG00000005672	482.576	-3.92988	0.201743	-19.4797	1.63328e-84	3.00377e-81		Kit
ENSMUSG00000090523	923.539	-2.08785	0.1077	-19.3858	1.01705e-83	1.70041e-80		Gypc
ENSMUSG00000032369	445.772	-2.48627	0.128619	-19.3306	2.97028e-83	4.5522e-80		Plscr1
ENSMUSG00000020642	360.597	2.7982	0.14655	19.0938	2.84202e-81	4.02058e-78		Rnf144a
ENSMUSG00000021338	1071.21	-2.01883	0.106168	-19.0153	1.27296e-80	1.67221e-77		Carmil1
ENSMUSG00000049044	1612.49	1.742	0.0959619	18.153	1.21496e-73	1.48962e-70		Rapgef4
ENSMUSG00000026875	4176.36	-1.8565	0.10267	-18.0823	4.39375e-73	5.05034e-70		Traf1
ENSMUSG00000051586	786.16	-2.58532	0.144257	-17.9216	7.997e-72	8.65134e-69		Mical3
ENSMUSG00000001128	669.945	-2.45216	0.138583	-17.6945	4.61986e-70	4.72021e-67		Cfp
ENSMUSG00000112023	553.807	-2.55117	0.144717	-17.6286	1.48487e-69	1.43728e-66		Lilr4b
ENSMUSG00000019726	6816.91	-1.77682	0.10293	-17.2624	9.02678e-67	8.30058e-64		Lyst
ENSMUSG00000028634	1089.3	-1.70273	0.100138	-17.0038	7.69568e-65	6.73958e-62		Hivep3
ENSMUSG00000032572	153.347	3.64648	0.219581	16.6065	6.24884e-62	5.22375e-59		Col6a4
ENSMUSG00000022231	648.385	-2.08414	0.125688	-16.5818	9.43591e-62	7.54503e-59		Sema5a
ENSMUSG00000000266	176.984	-3.70658	0.224104	-16.5396	1.9043e-61	1.45925e-58		Mid2
ENSMUSG00000032216	1846.16	-1.61661	0.0981351	-16.4733	5.70491e-61	4.19676e-58		Nedd4
ENSMUSG00000018417	331.79	-3.59413	0.218385	-16.4578	7.37683e-61	5.21797e-58		Myo1b
ENSMUSG00000002944	1344.4	-1.75391	0.10701	-16.3901	2.25109e-60	1.53333e-57		Cd36
ENSMUSG00000041268	243.477	-2.59461	0.163834	-15.8369	1.73211e-56	1.13768e-53		Dmxl2
ENSMUSG00000032571	1466.78	-1.62395	0.103703	-15.6597	2.85409e-55	1.80998e-52		Pik3r4
ENSMUSG00000036528	706.526	-2.13503	0.13728	-15.5524	1.53198e-54	9.39153e-52		Ppfibp2
ENSMUSG00000025804	339.236	-3.30803	0.213263	-15.5115	2.90047e-54	1.72073e-51		Ccr1
ENSMUSG00000026727	940.301	-1.77492	0.116477	-15.2385	1.96434e-52	1.12894e-49		Rsu1
ENSMUSG00000029797	143.708	-4.32033	0.284326	-15.195	3.81657e-52	2.12698e-49		Sspo
ENSMUSG00000050608	673.118	-1.59293	0.104884	-15.1876	4.27549e-52	2.31267e-49		Minos1
ENSMUSG00000030103	3859.74	-1.82339	0.120511	-15.1305	1.01924e-51	5.35569e-49		Bhlhe40
ENSMUSG00000034751	4219.19	-1.22884	0.081473	-15.0828	2.10023e-51	1.07292e-48		Mast4
ENSMUSG00000026482	232.025	2.59305	0.172686	15.016	5.76749e-51	2.86675e-48		Rgl1
ENSMUSG00000037202	280.147	-2.59233	0.173169	-14.9699	1.15503e-50	5.59003e-48		Prf1
ENSMUSG00000057337	2297.78	1.33808	0.0894449	14.9599	1.34287e-50	6.33249e-48		Chst3
ENSMUSG00000003418	1040.74	-1.67827	0.112514	-14.9161	2.59034e-50	1.19097e-47		St8sia6
ENSMUSG00000044288	117.754	-4.47417	0.300743	-14.8771	4.64497e-50	2.08355e-47		Cnr1
ENSMUSG00000020282	386.731	-2.44244	0.164241	-14.871	5.08117e-50	2.22495e-47		Rhbdf1
ENSMUSG00000016756	3546.81	1.07676	0.0736324	14.6235	1.98846e-48	8.50461e-46		Cmah
ENSMUSG00000046169	597.171	1.95284	0.133982	14.5754	4.03023e-48	1.68454e-45		Adamts6
ENSMUSG00000039137	903.506	-1.63586	0.112928	-14.4859	1.48702e-47	6.07729e-45		Whrn
ENSMUSG00000038175	973.145	1.57867	0.109448	14.4239	3.66053e-47	1.46349e-44		Mylip
ENSMUSG00000075122	210.525	-2.49407	0.1733	-14.3917	5.83825e-47	2.2845e-44		Cd80
ENSMUSG00000095753	364.639	1.91557	0.133876	14.3085	1.93656e-46	7.41985e-44		Igkv4-53
ENSMUSG00000025969	385.916	-2.35808	0.16595	-14.2096	7.98792e-46	2.99808e-43		Nrp2
ENSMUSG00000024423	1709.31	-1.37629	0.0973167	-14.1424	2.08202e-45	7.6581e-43		Impact
ENSMUSG00000048218	1413.68	-2.13483	0.152792	-13.9722	2.30532e-44	8.31316e-42		Amigo2
ENSMUSG00000024843	719.703	-1.68101	0.120802	-13.9154	5.10673e-44	1.80611e-41		Chka
ENSMUSG00000069833	1717.11	2.26103	0.162825	13.8863	7.67394e-44	2.66286e-41		Ahnak
ENSMUSG00000006948	108.825	-5.12677	0.369444	-13.877	8.73171e-44	2.97379e-41		Klk4
ENSMUSG00000041390	458.649	-1.70168	0.122676	-13.8714	9.44307e-44	3.15759e-41		Mdfic
ENSMUSG00000038679	1214.21	-1.46915	0.106292	-13.8218	1.88188e-43	6.1803e-41		Trps1
ENSMUSG00000020627	146.054	-3.53212	0.256255	-13.7836	3.19719e-43	1.03157e-40		Klhl29
ENSMUSG00000024013	363.439	1.77608	0.130025	13.6596	1.77043e-42	5.61378e-40		Fgd2
ENSMUSG00000035164	661.551	-1.9381	0.142138	-13.6353	2.46931e-42	7.69713e-40		Zc3h12c
ENSMUSG00000053702	407.428	-1.71343	0.126464	-13.5487	8.06135e-42	2.47094e-39		Nebl
ENSMUSG00000020572	1940.78	-1.44299	0.106674	-13.5271	1.08191e-41	3.26188e-39		Nampt
ENSMUSG00000094335	899.006	1.39226	0.103295	13.4784	2.09501e-41	6.21441e-39		Igkv1-117
ENSMUSG00000027843	1240.39	-1.36925	0.102509	-13.3573	1.07354e-40	3.13388e-38		Ptpn22
ENSMUSG00000024169	1142.18	-1.6721	0.125385	-13.3357	1.43476e-40	4.12291e-38		Ift140
ENSMUSG00000020547	683.225	-1.67502	0.125644	-13.3315	1.51905e-40	4.29797e-38		Bzw2
ENSMUSG00000022636	309.163	1.93545	0.147047	13.1621	1.45006e-39	4.04061e-37		Alcam
ENSMUSG00000038807	186.29	-2.5575	0.194357	-13.1588	1.5153e-39	4.15938e-37		Rap1gap2
ENSMUSG00000020577	1206.37	-1.20377	0.09191	-13.0972	3.41528e-39	9.23682e-37		Tspan13
ENSMUSG00000056888	329.262	-1.94643	0.151232	-12.8705	6.59694e-38	1.75832e-35		Glipr1
ENSMUSG00000018334	496.764	-2.169	0.171363	-12.6574	1.01858e-36	2.67611e-34		Ksr1
ENSMUSG00000022416	434.251	2.62735	0.20927	12.5548	3.73938e-36	9.68604e-34		Cacna1i
ENSMUSG00000064289	3329.13	-1.23265	0.0993176	-12.4112	2.27221e-35	5.80391e-33		Tank
ENSMUSG00000033306	915.714	1.30156	0.105516	12.3352	5.85755e-35	1.4757e-32		Lpp
ENSMUSG00000041481	457.507	-2.29185	0.186915	-12.2614	1.45874e-34	3.62537e-32		Serpina3g
ENSMUSG00000029135	826.287	-1.21406	0.100182	-12.1186	8.42147e-34	2.06506e-31		Fosl2
ENSMUSG00000021703	216.481	2.28123	0.188293	12.1153	8.76005e-34	2.11982e-31		Serinc5
ENSMUSG00000032053	4198.49	-1.14871	0.0948624	-12.1092	9.4393e-34	2.25452e-31		Pou2af1
ENSMUSG00000059495	641.959	-1.34028	0.111015	-12.073	1.46653e-33	3.45781e-31		Arhgef12
ENSMUSG00000074342	464.58	-1.84154	0.153017	-12.0349	2.32971e-33	5.4235e-31		I830077J02Rik
ENSMUSG00000073678	1769.43	1.26461	0.105495	11.9873	4.14198e-33	9.52189e-31		Pgap1
ENSMUSG00000068566	605.644	1.94997	0.16392	11.8958	1.24381e-32	2.82406e-30		Myadm
ENSMUSG00000011179	2113.63	-1.46401	0.123548	-11.8498	2.15741e-32	4.83864e-30		Odc1
ENSMUSG00000028015	2395.55	-0.977958	0.0828116	-11.8094	3.48906e-32	7.731e-30		Ctso
ENSMUSG00000074785	1436.6	-1.28445	0.109105	-11.7726	5.40535e-32	1.18345e-29		Plxnc1
ENSMUSG00000076522	500.429	1.51335	0.129293	11.7048	1.20373e-31	2.60445e-29		Igkv16-104
ENSMUSG00000086652	104.841	-2.92717	0.252461	-11.5945	4.39261e-31	9.39354e-29		Gm14029
ENSMUSG00000040249	91.2142	3.14039	0.271288	11.5759	5.46154e-31	1.15452e-28		Lrp1
ENSMUSG00000020255	2404.76	-1.13088	0.0977634	-11.5675	6.01987e-31	1.25808e-28		D10Wsu102e
ENSMUSG00000023186	318.231	-1.72242	0.149106	-11.5516	7.24349e-31	1.4968e-28		Vwa5a
ENSMUSG00000028763	77.3094	-3.71011	0.324015	-11.4504	2.33984e-30	4.78133e-28		Hspg2
ENSMUSG00000027435	295.62	1.90893	0.167823	11.3746	5.59353e-30	1.13045e-27		Cd93
ENSMUSG00000042978	779.257	1.27493	0.113591	11.2239	3.11355e-29	6.22404e-27		Sbk1
ENSMUSG00000104213	7515.77	0.945727	0.0844475	11.199	4.12372e-29	8.15477e-27		Ighd
ENSMUSG00000032564	99.8405	3.02606	0.271277	11.1549	6.77822e-29	1.32615e-26		Cpne4
ENSMUSG00000029581	255.416	-2.65746	0.238662	-11.1348	8.49157e-29	1.64388e-26		Fscn1
ENSMUSG00000042686	156.576	-2.62124	0.235443	-11.1332	8.64694e-29	1.65652e-26		Jph1
ENSMUSG00000014361	101.706	3.16492	0.284881	11.1096	1.12668e-28	2.13616e-26		Mertk
ENSMUSG00000074305	1172.42	-1.24196	0.112111	-11.078	1.60425e-28	3.01058e-26		Peak1
ENSMUSG00000031391	265.726	1.64678	0.149606	11.0075	3.51602e-28	6.53164e-26		L1cam
ENSMUSG00000040270	1753.58	1.10386	0.100504	10.9833	4.59739e-28	8.45506e-26		Bach2
ENSMUSG00000033826	814.389	1.20996	0.110386	10.9612	5.87081e-28	1.06085e-25		Dnah8
ENSMUSG00000070691	2512.85	-1.08228	0.0987394	-10.961	5.8837e-28	1.06085e-25		Runx3
ENSMUSG00000030447	602.512	-1.28613	0.117441	-10.9513	6.54927e-28	1.16939e-25		Cyfip1
ENSMUSG00000046876	635.239	-1.24146	0.113622	-10.9262	8.63675e-28	1.52729e-25		Atxn1
ENSMUSG00000055435	192.177	2.00246	0.184393	10.8597	1.79292e-27	3.14034e-25		Maf
ENSMUSG00000004568	1226.08	1.12508	0.103805	10.8384	2.26341e-27	3.92702e-25		Arhgef18
ENSMUSG00000027187	1989.88	0.832962	0.0770153	10.8155	2.90601e-27	4.99481e-25		Cat
ENSMUSG00000038264	262.494	-1.72502	0.160166	-10.7702	4.76039e-27	8.10633e-25		Sema7a
ENSMUSG00000004110	3514.3	-0.776865	0.0722398	-10.754	5.67636e-27	9.49036e-25		Cacna1e
ENSMUSG00000040584	240.648	-1.77054	0.164634	-10.7544	5.65115e-27	9.49036e-25		Abcb1a
ENSMUSG00000020101	285.43	1.61347	0.150302	10.7349	6.98101e-27	1.15261e-24		Vsir
ENSMUSG00000075602	526.788	-3.89662	0.363004	-10.7344	7.01934e-27	1.15261e-24		Ly6a
ENSMUSG00000034634	377.7	-2.16511	0.202194	-10.7081	9.32721e-27	1.51802e-24		Ly6d
ENSMUSG00000025026	2543.71	0.966097	0.0902727	10.702	9.9624e-27	1.60718e-24		Add3
ENSMUSG00000022353	988.155	1.0438	0.0975791	10.6969	1.05203e-26	1.68242e-24		Mtss1
ENSMUSG00000076535	255.324	1.93107	0.181762	10.6242	2.29962e-26	3.64589e-24		Igkv1-88
ENSMUSG00000020601	486.972	1.43543	0.135637	10.5829	3.57703e-26	5.62266e-24		Trib2
ENSMUSG00000032089	869.325	1.15502	0.109318	10.5658	4.29443e-26	6.69312e-24		Il10ra
ENSMUSG00000045092	2261.26	1.12554	0.10672	10.5466	5.26539e-26	8.13746e-24		S1pr1
ENSMUSG00000026080	1177.66	-1.43372	0.136144	-10.531	6.2197e-26	9.53222e-24		Chst10
ENSMUSG00000024065	297.474	-1.57474	0.151551	-10.3908	2.73095e-25	4.15082e-23		Ehd3
ENSMUSG00000076609	27022.5	1.08958	0.105543	10.3236	5.51421e-25	8.31244e-23		Igkc
ENSMUSG00000056749	144.47	-2.65104	0.257738	-10.2858	8.16805e-25	1.22129e-22		Nfil3
ENSMUSG00000026712	98.9381	3.32094	0.323366	10.2699	9.62852e-25	1.42805e-22		Mrc1
ENSMUSG00000074497	751.067	1.32652	0.129526	10.2413	1.29432e-24	1.90431e-22		A430078G23Rik
ENSMUSG00000027177	2611.77	-1.10785	0.108184	-10.2404	1.30698e-24	1.90767e-22		Hipk3
ENSMUSG00000039395	221.493	-1.87205	0.183272	-10.2146	1.70536e-24	2.46955e-22		Mreg
ENSMUSG00000073557	475.8	-1.3572	0.133043	-10.2012	1.95794e-24	2.81317e-22		Ppp1r12b
ENSMUSG00000026425	1418.64	-1.33637	0.13116	-10.1888	2.22404e-24	3.17072e-22		Srgap2
ENSMUSG00000049804	132.242	-2.10049	0.209329	-10.0344	1.07656e-23	1.52301e-21		Armcx4
ENSMUSG00000051022	1101.82	-1.05219	0.105028	-10.0181	1.26888e-23	1.78137e-21		Hs3st1
ENSMUSG00000021699	619.661	-1.30471	0.130355	-10.0089	1.39264e-23	1.9403e-21		Pde4d
ENSMUSG00000025279	617.411	-1.29712	0.129888	-9.98642	1.74775e-23	2.41676e-21		Dnase1l3
ENSMUSG00000053914	58.5128	-3.40851	0.342194	-9.96077	2.26296e-23	3.10583e-21		Kdm4d
ENSMUSG00000026604	1791.97	-0.945923	0.095199	-9.93627	2.89464e-23	3.94335e-21		Ptpn14
ENSMUSG00000020120	7589.15	-0.941674	0.0950751	-9.90452	3.97862e-23	5.3802e-21		Plek
ENSMUSG00000053477	4247.96	-0.751572	0.0761075	-9.87514	5.33577e-23	7.16278e-21		Tcf4
ENSMUSG00000010175	112.313	-2.37891	0.24127	-9.85996	6.20741e-23	8.27249e-21		Prox1
ENSMUSG00000026616	14360.9	-0.925557	0.0941394	-9.83177	8.21589e-23	1.08704e-20		Cr2
ENSMUSG00000003484	185.192	2.05656	0.209346	9.82374	8.89807e-23	1.15251e-20		Cyp4f18
ENSMUSG00000028799	495.535	-1.18983	0.121118	-9.82373	8.89875e-23	1.15251e-20		Zfp362
ENSMUSG00000034574	395.587	-1.53516	0.156254	-9.82482	8.80347e-23	1.15251e-20		Daam1
ENSMUSG00000096956	66.2064	-3.24326	0.330333	-9.81817	9.40394e-23	1.20943e-20		Snhg18
ENSMUSG00000031758	286.824	-1.38366	0.140963	-9.8158	9.62732e-23	1.22956e-20		Cdyl2
ENSMUSG00000074151	1141.39	-0.950613	0.0970705	-9.79301	1.20649e-22	1.53024e-20		Nlrc5
ENSMUSG00000019820	1273.44	-0.961618	0.0992927	-9.68468	3.50312e-22	4.41273e-20		Utrn
ENSMUSG00000058997	426.927	-1.23215	0.128617	-9.57998	9.70642e-22	1.21436e-19		Vwa8
ENSMUSG00000031453	1260.57	1.28103	0.134036	9.55733	1.20829e-21	1.50146e-19		Rasa3
ENSMUSG00000076547	125.195	1.99159	0.209065	9.52618	1.63173e-21	2.01404e-19		Igkv4-70
ENSMUSG00000031805	1321.66	-1.23684	0.129872	-9.52349	1.67454e-21	2.0531e-19		Jak3
ENSMUSG00000022876	1403.67	-0.963235	0.101193	-9.51883	1.75137e-21	2.13308e-19		Samsn1
ENSMUSG00000076577	238.316	2.14423	0.226591	9.46301	2.9919e-21	3.62e-19		Igkv8-30
ENSMUSG00000076665	224.651	1.84951	0.195947	9.43885	3.76891e-21	4.53033e-19		Ighv7-1
ENSMUSG00000011008	228.519	1.62872	0.172696	9.43114	4.05674e-21	4.84465e-19		Mcoln2
ENSMUSG00000093861	152.773	1.84468	0.19595	9.41401	4.7758e-21	5.66657e-19		Igkv1-110
ENSMUSG00000050272	84.8878	-2.59774	0.276922	-9.38074	6.5511e-21	7.72316e-19		Dscam
ENSMUSG00000074622	84.3203	3.05591	0.326089	9.37138	7.15891e-21	8.38595e-19		Mafb
ENSMUSG00000051079	128.453	-2.47993	0.265348	-9.34598	9.10459e-21	1.05976e-18		Rgs13
ENSMUSG00000096954	553.856	-1.19333	0.12795	-9.32657	1.09354e-20	1.26486e-18		Gdap10
ENSMUSG00000070369	61.476	3.58458	0.385264	9.30422	1.34982e-20	1.55154e-18		Itgad
ENSMUSG00000020183	415.572	1.27196	0.13709	9.27825	1.72277e-20	1.96792e-18		Cpm
ENSMUSG00000095200	262.922	1.55749	0.169013	9.21517	3.10792e-20	3.52826e-18		Ighv1-7
ENSMUSG00000036887	115.072	2.5014	0.27185	9.2014	3.53305e-20	3.98627e-18		C1qa
ENSMUSG00000029291	527.517	-1.18317	0.128741	-9.19024	3.91963e-20	4.39548e-18		Rufy3
ENSMUSG00000022747	496.035	-1.26238	0.137726	-9.16591	4.91328e-20	5.47637e-18		St3gal6
ENSMUSG00000033066	115.321	-1.99112	0.217571	-9.15156	5.61177e-20	6.21723e-18		Gas7
ENSMUSG00000029603	2052.66	-0.758569	0.0829184	-9.14838	5.77947e-20	6.36468e-18		Dtx1
ENSMUSG00000019873	888.703	-1.10131	0.120498	-9.13965	6.2654e-20	6.85513e-18		Reep3
ENSMUSG00000021215	459.522	-1.2673	0.138669	-9.13903	6.30175e-20	6.85513e-18		Net1
ENSMUSG00000034171	188.29	-1.69775	0.185781	-9.13843	6.33665e-20	6.85513e-18		Faah
ENSMUSG00000094797	378.136	1.20779	0.133336	9.05823	1.32584e-19	1.42594e-17		Igkv6-15
ENSMUSG00000035000	1719.44	-0.836568	0.0924707	-9.04685	1.47155e-19	1.57345e-17		Dpp4
ENSMUSG00000026826	3038.53	-1.15116	0.127699	-9.01465	1.97492e-19	2.0874e-17		Nr4a2
ENSMUSG00000035095	1638.43	-0.824353	0.09144	-9.01523	1.96453e-19	2.0874e-17		Fam167a
ENSMUSG00000040212	299.036	1.50328	0.167491	8.97528	2.82641e-19	2.97032e-17		Emp3
ENSMUSG00000023830	723.052	-1.26909	0.141748	-8.95317	3.45422e-19	3.57869e-17		Igf2r
ENSMUSG00000040767	215.629	-1.61807	0.180732	-8.95287	3.46369e-19	3.57869e-17		Snrnp25
ENSMUSG00000096336	744.652	0.991719	0.110828	8.94828	3.61073e-19	3.70977e-17		Igkv1-135
ENSMUSG00000031770	1048.4	-1.07507	0.120294	-8.93706	3.99672e-19	4.08354e-17		Herpud1
ENSMUSG00000052593	2024.29	-1.01848	0.114012	-8.93315	4.14041e-19	4.20698e-17		Adam17
ENSMUSG00000009687	338.301	1.29356	0.145398	8.89666	5.75543e-19	5.81583e-17		Fxyd5
ENSMUSG00000005148	81.34	-2.43223	0.273872	-8.88092	6.63071e-19	6.66368e-17		Klf5
ENSMUSG00000017754	68.0489	2.9729	0.33497	8.87512	6.98571e-19	6.94455e-17		Pltp
ENSMUSG00000028341	5867.71	-1.05482	0.118846	-8.87557	6.9574e-19	6.94455e-17		Nr4a3
ENSMUSG00000033416	489.696	1.03977	0.117502	8.8489	8.83854e-19	8.73923e-17		Gucd1
ENSMUSG00000064373	173.438	1.99466	0.225471	8.84663	9.01979e-19	8.87074e-17		Selenop
ENSMUSG00000051339	81.4491	-2.27361	0.257852	-8.81752	1.17025e-18	1.1448e-16		2900026A02Rik
ENSMUSG00000097415	972.597	-1.00007	0.113542	-8.80797	1.2743e-18	1.23999e-16		AU020206
ENSMUSG00000061143	108.391	2.22582	0.25324	8.78937	1.50403e-18	1.45582e-16		Maml3
ENSMUSG00000013698	360.903	-1.11907	0.127569	-8.7723	1.75057e-18	1.68089e-16		Pea15a
ENSMUSG00000020021	269.667	1.19828	0.136602	8.77202	1.75483e-18	1.68089e-16		Fgd6
ENSMUSG00000049313	3808.94	0.82692	0.0942848	8.77045	1.77954e-18	1.69572e-16		Sorl1
ENSMUSG00000022272	170.973	-1.70651	0.19489	-8.75626	2.01829e-18	1.91331e-16		Myo10
ENSMUSG00000001027	189.591	1.74062	0.199692	8.7165	2.86928e-18	2.7061e-16		Scn4a
ENSMUSG00000036273	7865.2	-0.76115	0.087706	-8.67843	4.01257e-18	3.76506e-16		Lrrk2
ENSMUSG00000024621	152.219	2.38843	0.276282	8.6449	5.38544e-18	5.02759e-16		Csf1r
ENSMUSG00000037822	1629.33	0.889085	0.103066	8.6264	6.33143e-18	5.88087e-16		Smim14
ENSMUSG00000021313	97.5553	2.10631	0.244334	8.62061	6.6597e-18	6.1547e-16		Ryr2
ENSMUSG00000030657	745.083	0.857518	0.0996526	8.60507	7.62709e-18	7.01349e-16		Xylt1
ENSMUSG00000061232	3618.62	-0.661149	0.0768633	-8.60162	7.85971e-18	7.19144e-16		H2-K1
ENSMUSG00000017400	97.6073	2.2678	0.264099	8.58693	8.93239e-18	8.13245e-16		Stac2
ENSMUSG00000026866	651.714	-1.0901	0.127266	-8.56552	1.07589e-17	9.74718e-16		Kynu
ENSMUSG00000038578	319.022	1.25008	0.146091	8.55685	1.1599e-17	1.04567e-15		Susd1
ENSMUSG00000021895	2738.69	0.693318	0.0810575	8.55341	1.19507e-17	1.07212e-15		Arhgef3
ENSMUSG00000022594	114.758	-2.56165	0.300067	-8.53693	1.3784e-17	1.22465e-15		Lynx1
ENSMUSG00000026131	405.194	-1.39288	0.163149	-8.53743	1.37246e-17	1.22465e-15		Dst
ENSMUSG00000025626	1509.28	-0.733492	0.0859729	-8.53167	1.44248e-17	1.27542e-15		Phf6
ENSMUSG00000044156	180.793	1.70688	0.200613	8.50833	1.76459e-17	1.55275e-15		Hepacam2
ENSMUSG00000024789	3252.57	-1.16915	0.137539	-8.50048	1.88801e-17	1.65345e-15		Jak2
ENSMUSG00000020914	385.849	-1.5127	0.178047	-8.49611	1.96051e-17	1.70881e-15		Top2a
ENSMUSG00000015501	2255.04	0.771894	0.0911467	8.4687	2.48138e-17	2.1526e-15		Hivep2
ENSMUSG00000104339	85.6322	2.11093	0.249584	8.45783	2.7241e-17	2.35207e-15		C130089K02Rik
ENSMUSG00000054364	1460.66	-1.06528	0.126027	-8.45282	2.8435e-17	2.44368e-15		Rhob
ENSMUSG00000027639	2287.02	0.800191	0.0947251	8.44751	2.97579e-17	2.54548e-15		Samhd1
ENSMUSG00000093838	183.305	1.46938	0.173978	8.44576	3.02081e-17	2.57203e-15		Ighv3-1
ENSMUSG00000021624	5611.11	-0.836148	0.0990108	-8.44502	3.03986e-17	2.57631e-15		Cd180
ENSMUSG00000022864	1241.71	-1.27509	0.151105	-8.4384	3.21699e-17	2.70898e-15		D16Ertd472e
ENSMUSG00000061086	156.561	-1.43571	0.170147	-8.43808	3.22585e-17	2.70898e-15		Myl4
ENSMUSG00000027297	139.008	-1.52786	0.181142	-8.43462	3.32278e-17	2.7777e-15		Ltk
ENSMUSG00000034647	2065.98	-0.736422	0.0873177	-8.43382	3.3456e-17	2.78412e-15		Ankrd12
ENSMUSG00000094872	363.248	1.03291	0.122515	8.43084	3.43203e-17	2.84317e-15		Igkv9-120
ENSMUSG00000076652	141.85	1.6089	0.191298	8.41042	4.08537e-17	3.36924e-15		Ighv7-3
ENSMUSG00000020387	735.369	-0.913638	0.10888	-8.39126	4.80974e-17	3.94892e-15		Jade2
ENSMUSG00000085844	62.0139	2.43222	0.290277	8.37896	5.33992e-17	4.36473e-15		Gm11690
ENSMUSG00000024778	56.8936	-2.55893	0.305783	-8.36843	5.83928e-17	4.75178e-15		Fas
ENSMUSG00000069662	525.881	-1.06112	0.126814	-8.36755	5.88305e-17	4.76631e-15		Marcks
ENSMUSG00000027397	1284.7	-1.3235	0.158326	-8.35932	6.30797e-17	5.08816e-15		Slc20a1
ENSMUSG00000016664	1113.27	-0.998933	0.119642	-8.34932	6.86583e-17	5.51395e-15		Pacsin2
ENSMUSG00000076523	255.236	1.77124	0.21232	8.34235	7.28284e-17	5.82342e-15		Igkv15-103
ENSMUSG00000030413	336.587	-1.12482	0.135412	-8.3066	9.84855e-17	7.8409e-15		Pglyrp1
ENSMUSG00000022205	4379.23	-0.821255	0.098904	-8.30356	1.01036e-16	8.00927e-15		Sub1
ENSMUSG00000005057	283.43	1.34885	0.163078	8.27118	1.32637e-16	1.04692e-14		Sh2b2
ENSMUSG00000076580	244.514	1.29147	0.157192	8.21593	2.10532e-16	1.65341e-14		Igkv8-27
ENSMUSG00000076655	146.581	1.59261	0.193854	8.21551	2.11273e-16	1.65341e-14		Ighv4-1
ENSMUSG00000032207	37.8168	-3.59962	0.44139	-8.15519	3.48632e-16	2.71682e-14		Lipc
ENSMUSG00000096422	406.884	1.09199	0.134059	8.14557	3.77488e-16	2.92928e-14		Igkv12-44
ENSMUSG00000038437	686.995	0.801872	0.0986211	8.13084	4.2633e-16	3.2806e-14		Mllt6
ENSMUSG00000046727	389.592	-1.32814	0.163342	-8.13101	4.25711e-16	3.2806e-14		Cystm1
ENSMUSG00000042351	640.781	0.958639	0.117937	8.12837	4.35096e-16	3.33411e-14		Grap2
ENSMUSG00000030214	1065.01	-0.915133	0.112736	-8.11746	4.76037e-16	3.63269e-14		Plbd1
ENSMUSG00000022270	1094.65	0.858358	0.105802	8.11284	4.94497e-16	3.75797e-14		Fam134b
ENSMUSG00000019996	75.862	-2.29395	0.28329	-8.09751	5.60938e-16	4.24535e-14		Map7
ENSMUSG00000044468	1182.5	-1.33213	0.164562	-8.09499	5.72709e-16	4.31667e-14		Fam46c
ENSMUSG00000076508	528.863	1.03558	0.128144	8.08136	6.40492e-16	4.80787e-14		Igkv17-127
ENSMUSG00000032420	154.645	-1.84272	0.22829	-8.07185	6.92404e-16	5.17642e-14		Nt5e
ENSMUSG00000076680	214.289	1.32842	0.164666	8.06732	7.18558e-16	5.3502e-14		Ighv6-6
ENSMUSG00000038371	329.855	-1.13996	0.141325	-8.06627	7.24806e-16	5.37496e-14		Sbf2
ENSMUSG00000030790	56.7914	-2.39722	0.297404	-8.06047	7.60009e-16	5.61338e-14		Adm
ENSMUSG00000032009	3785.04	-0.565958	0.0702218	-8.05957	7.65614e-16	5.63216e-14		Sesn3
ENSMUSG00000020846	89.9593	2.61551	0.325766	8.02878	9.8448e-16	7.21337e-14		Rflnb
ENSMUSG00000021451	2373.52	-0.827785	0.10323	-8.01887	1.06722e-15	7.78859e-14		Sema4d
ENSMUSG00000027834	356.783	-1.16653	0.145547	-8.01485	1.10269e-15	8.01563e-14		Serpini1
ENSMUSG00000020661	671.032	-0.795561	0.0994396	-8.00045	1.23967e-15	8.9759e-14		Dnmt3a
ENSMUSG00000073409	881.032	-0.711627	0.0890179	-7.9942	1.30417e-15	9.40586e-14		H2-Q6
ENSMUSG00000021057	220.219	-1.27521	0.15957	-7.9915	1.33306e-15	9.5767e-14		Akap5
ENSMUSG00000023008	1144.43	-0.836751	0.104883	-7.97798	1.48752e-15	1.06447e-13		Fmnl3
ENSMUSG00000064215	622.378	-1.35491	0.169872	-7.9761	1.51024e-15	1.07654e-13		Ifi27
ENSMUSG00000002058	212.055	-1.41917	0.178125	-7.9673	1.62183e-15	1.15163e-13		Unc119
ENSMUSG00000003518	276.004	1.2635	0.158633	7.9649	1.65361e-15	1.16968e-13		Dusp3
ENSMUSG00000044708	84.3065	2.58602	0.324956	7.95807	1.74744e-15	1.23131e-13		Kcnj10
ENSMUSG00000040327	159.398	-1.41706	0.178098	-7.95663	1.76786e-15	1.24095e-13		Cul9
ENSMUSG00000037706	839.996	-0.773415	0.097431	-7.93808	2.05332e-15	1.43584e-13		Cd81
ENSMUSG00000013846	1253.17	0.708025	0.0893919	7.92046	2.36634e-15	1.64846e-13		St3gal1
ENSMUSG00000026617	358.007	-1.31566	0.166256	-7.91345	2.50358e-15	1.73748e-13		Bpnt1
ENSMUSG00000001156	443.296	-1.03813	0.131456	-7.89715	2.85349e-15	1.97288e-13		Mxd1
ENSMUSG00000020592	77.4418	2.68337	0.340108	7.88976	3.02779e-15	2.08555e-13		Sdc1
ENSMUSG00000021701	257.452	1.35557	0.171972	7.88252	3.20847e-15	2.19377e-13		Plk2
ENSMUSG00000025978	129.636	1.53843	0.19517	7.88251	3.20876e-15	2.19377e-13		Rftn2
ENSMUSG00000086825	571.204	1.51439	0.19214	7.88172	3.22906e-15	2.19947e-13		Gm15675
ENSMUSG00000032652	436.32	-0.957883	0.121681	-7.87208	3.48792e-15	2.36702e-13		Crebl2
ENSMUSG00000079363	824.346	-0.841373	0.106915	-7.86954	3.55959e-15	2.40678e-13		Gbp4
ENSMUSG00000023088	544.389	-0.999929	0.127329	-7.85311	4.05859e-15	2.73412e-13		Abcc1
ENSMUSG00000028630	738.315	0.942586	0.120057	7.85117	4.12173e-15	2.76652e-13		Dyrk2
ENSMUSG00000028343	791.65	-0.873337	0.1113	-7.84671	4.271e-15	2.85629e-13		Erp44
ENSMUSG00000020865	43.0311	2.9603	0.377508	7.84169	4.44526e-15	2.96206e-13		Abcc3
ENSMUSG00000015597	3477.46	0.694676	0.0886989	7.83185	4.80753e-15	3.18041e-13		Zfp318
ENSMUSG00000034349	2525.19	-0.646595	0.0825593	-7.83188	4.80624e-15	3.18041e-13		Smc4
ENSMUSG00000025779	168.775	-1.73652	0.221936	-7.8244	5.10088e-15	3.36238e-13		Ly96
ENSMUSG00000031066	443.158	-1.1486	0.147108	-7.80787	5.8163e-15	3.82027e-13		Usp11
ENSMUSG00000046982	525.483	-0.859443	0.110149	-7.80257	6.06613e-15	3.97018e-13		Tshz1
ENSMUSG00000029552	904.409	-1.07585	0.138104	-7.79016	6.69237e-15	4.36452e-13		Tes
ENSMUSG00000039844	2697.44	-0.690248	0.0886163	-7.78918	6.74444e-15	4.38293e-13		Rapgef1
ENSMUSG00000021608	789.571	-0.833685	0.10719	-7.77765	7.38852e-15	4.78459e-13		Lpcat1
ENSMUSG00000039959	303.583	-1.30186	0.167852	-7.75601	8.76448e-15	5.65571e-13		Hip1
ENSMUSG00000022540	283.267	-1.26691	0.163675	-7.74042	9.90922e-15	6.37204e-13		Rogdi
ENSMUSG00000032946	766.716	1.01212	0.130825	7.73644	1.02239e-14	6.55151e-13		Rasgrp2
ENSMUSG00000060802	15089.4	-0.550002	0.0711619	-7.72888	1.08495e-14	6.92825e-13		B2m
ENSMUSG00000005413	174.911	3.42696	0.444339	7.71249	1.23389e-14	7.85206e-13		Hmox1
ENSMUSG00000003228	115.009	-1.63102	0.212065	-7.69113	1.45843e-14	9.24898e-13		Grk5
ENSMUSG00000021065	290.503	-1.10821	0.144555	-7.66636	1.76942e-14	1.11826e-12		Fut8
ENSMUSG00000029049	86.577	-2.06033	0.269319	-7.65017	2.0072e-14	1.26419e-12		Morn1
ENSMUSG00000026489	1471.89	-0.707523	0.0925134	-7.64778	2.04475e-14	1.28345e-12		Coq8a
ENSMUSG00000045817	1509.25	0.902992	0.118578	7.61517	2.63343e-14	1.64733e-12		Zfp36l2
ENSMUSG00000016206	754.926	-0.743597	0.0977273	-7.6089	2.76436e-14	1.72337e-12		H2-M3
ENSMUSG00000096638	493.473	1.07974	0.142033	7.60208	2.91409e-14	1.81057e-12		Ighv2-9
ENSMUSG00000038587	169.854	1.28665	0.16941	7.59486	3.08126e-14	1.908e-12		Akap12
ENSMUSG00000076556	321.72	1.2525	0.165323	7.57606	3.56197e-14	2.19826e-12		Igkv4-57
ENSMUSG00000029919	581.053	-0.871543	0.115217	-7.56435	3.89794e-14	2.39756e-12		Hpgds
ENSMUSG00000041120	31.8805	-3.70815	0.490588	-7.55858	4.07501e-14	2.49811e-12		Nbl1
ENSMUSG00000023947	1302.29	-0.737763	0.0976257	-7.55706	4.12273e-14	2.51897e-12		Nfkbie
ENSMUSG00000027447	1273.5	0.73203	0.0971143	7.53781	4.77912e-14	2.91035e-12		Cst3
ENSMUSG00000021180	577.876	0.864819	0.114844	7.53038	5.05938e-14	3.07039e-12		Rps6ka5
ENSMUSG00000027330	359.352	1.23295	0.163745	7.52973	5.08454e-14	3.07039e-12		Cdc25b
ENSMUSG00000036905	69.1042	3.2806	0.435698	7.52954	5.092e-14	3.07039e-12		C1qb
ENSMUSG00000016496	2486.29	-1.03151	0.137275	-7.51417	5.72739e-14	3.44224e-12		Cd274
ENSMUSG00000029106	867.215	0.769832	0.10276	7.49153	6.80755e-14	4.0781e-12		Add1
ENSMUSG00000071528	455.93	-0.856254	0.114401	-7.48467	7.17295e-14	4.28304e-12		Usmg5
ENSMUSG00000029204	939.26	0.93533	0.125015	7.48173	7.33482e-14	4.36552e-12		Rhoh
ENSMUSG00000029344	633.279	-0.902775	0.12086	-7.46962	8.04273e-14	4.77141e-12		Tpst2
ENSMUSG00000025402	657.401	1.14219	0.15297	7.46676	8.21915e-14	4.8604e-12		Nab2
ENSMUSG00000079563	185.103	-1.5629	0.209558	-7.45806	8.78045e-14	5.17568e-12		Pglyrp2
ENSMUSG00000022463	827.947	0.79133	0.106116	7.45723	8.83632e-14	5.19197e-12		Srebf2
ENSMUSG00000110195	40.7072	2.96345	0.397546	7.45435	9.03126e-14	5.28962e-12		Pde2a
ENSMUSG00000025880	631.521	0.851331	0.114386	7.44262	9.87059e-14	5.74322e-12		Smad7
ENSMUSG00000041248	68.9519	2.33262	0.313418	7.44254	9.87682e-14	5.74322e-12		Kcnj1
ENSMUSG00000052512	337.574	-2.63879	0.35457	-7.44224	9.89941e-14	5.74322e-12		Nav2
ENSMUSG00000028793	1300.07	-0.972408	0.131058	-7.41966	1.17418e-13	6.79069e-12		Rnf19b
ENSMUSG00000076532	192.837	1.26002	0.170145	7.40554	1.30619e-13	7.53047e-12		Igkv4-91
ENSMUSG00000037242	924.042	-1.05515	0.142669	-7.39578	1.40585e-13	8.0797e-12		Clic4
ENSMUSG00000030203	1592.76	-0.817858	0.110749	-7.38478	1.52701e-13	8.74868e-12		Dusp16
ENSMUSG00000044676	103.609	-1.66651	0.225847	-7.37892	1.59575e-13	9.11414e-12		Zfp612
ENSMUSG00000034109	247.356	-1.06283	0.144228	-7.36913	1.71743e-13	9.77873e-12		Golim4
ENSMUSG00000022899	52.7486	2.35594	0.32003	7.36161	1.81705e-13	1.0314e-11		Slc15a2
ENSMUSG00000024353	810.609	-0.740373	0.10082	-7.34349	2.081e-13	1.17759e-11		Mzb1
ENSMUSG00000034035	110.782	-1.67928	0.228917	-7.33576	2.20459e-13	1.2437e-11		Ccdc17
ENSMUSG00000054520	347.389	0.988257	0.134863	7.32784	2.33886e-13	1.31541e-11		Sh3bp2
ENSMUSG00000039747	313.563	0.932497	0.127353	7.32213	2.4407e-13	1.3685e-11		Orai2
ENSMUSG00000095442	206.292	1.29661	0.177343	7.31132	2.64534e-13	1.47874e-11		Ighv1-4
ENSMUSG00000018171	930.647	-0.910862	0.125179	-7.27647	3.42662e-13	1.90741e-11		Vmp1
ENSMUSG00000094420	143.514	1.48105	0.203546	7.27622	3.43294e-13	1.90741e-11		Igkv10-96
ENSMUSG00000026399	4977.2	0.925887	0.127263	7.27536	3.45503e-13	1.9139e-11		Cd55
ENSMUSG00000030930	538.358	1.12623	0.155056	7.26335	3.77619e-13	2.08552e-11		Chst15
ENSMUSG00000030830	1081.7	-0.674117	0.0928248	-7.26225	3.80705e-13	2.09627e-11		Itgal
ENSMUSG00000021892	2084.98	0.766845	0.105608	7.26121	3.83634e-13	2.10609e-11		Sh3bp5
ENSMUSG00000060550	261.283	-1.21112	0.16715	-7.24568	4.30272e-13	2.3551e-11		H2-Q7
ENSMUSG00000061589	1687.51	-0.981355	0.135467	-7.24426	4.34811e-13	2.37288e-11		Dot1l
ENSMUSG00000076617	39487.6	0.602271	0.0835088	7.21207	5.51061e-13	2.99839e-11		Ighm
ENSMUSG00000074280	95.2121	-1.7412	0.241476	-7.21064	5.56881e-13	3.02112e-11		Gm6166
ENSMUSG00000022584	92.8577	2.37452	0.329393	7.20878	5.64552e-13	3.05373e-11		Ly6c2
ENSMUSG00000031995	181.968	-1.18625	0.16461	-7.2064	5.74516e-13	3.09851e-11		St14
ENSMUSG00000076534	109.754	1.95927	0.272037	7.20221	5.92453e-13	3.18591e-11		Igkv12-89
ENSMUSG00000056602	645.774	0.821281	0.114163	7.19391	6.29601e-13	3.3758e-11		Fry
ENSMUSG00000096632	95.0506	1.71614	0.239197	7.17461	7.25156e-13	3.86561e-11		Igkv9-124
ENSMUSG00000096670	202.913	1.25373	0.174737	7.17491	7.23565e-13	3.86561e-11		Ighv2-6
ENSMUSG00000021185	144.008	-1.49764	0.209035	-7.16453	7.80548e-13	4.12576e-11		9030617O03Rik
ENSMUSG00000022111	273.894	-1.29457	0.180682	-7.16487	7.78582e-13	4.12576e-11		Uchl3
ENSMUSG00000031555	1189.53	-1.18112	0.164858	-7.1645	7.80689e-13	4.12576e-11		Adam9
ENSMUSG00000021830	1728.51	0.83156	0.116121	7.16115	8.00059e-13	4.21601e-11		Txndc16
ENSMUSG00000030064	60.567	2.4503	0.343228	7.13898	9.40252e-13	4.94062e-11		Frmd4b
ENSMUSG00000090394	4599.27	-0.629814	0.0882532	-7.13645	9.57723e-13	5.01138e-11		4930523C07Rik
ENSMUSG00000095737	97.5635	1.82288	0.25544	7.13624	9.59169e-13	5.01138e-11		Igkv11-125
ENSMUSG00000027776	581.957	-0.83056	0.116468	-7.13125	9.94581e-13	5.18168e-11		Il12a
ENSMUSG00000040451	1208	0.830485	0.116515	7.12774	1.0203e-12	5.30068e-11		Sgms1
ENSMUSG00000099757	1500.23	0.716464	0.100539	7.12621	1.03167e-12	5.34462e-11		BE692007
ENSMUSG00000036006	3075.29	0.775993	0.109043	7.11638	1.10798e-12	5.72385e-11		Fam65b
ENSMUSG00000016087	1496.23	0.655605	0.0921463	7.11483	1.1205e-12	5.77229e-11		Fli1
ENSMUSG00000039585	562.589	0.928901	0.130634	7.11073	1.15435e-12	5.93005e-11		Myo9a
ENSMUSG00000095771	396.967	1.23748	0.174098	7.10796	1.1777e-12	6.03318e-11		Igkv14-111
ENSMUSG00000058818	353.218	0.857249	0.120626	7.10664	1.18902e-12	6.07425e-11		Pirb
ENSMUSG00000066363	121.786	-1.43161	0.201517	-7.1042	1.2102e-12	6.16532e-11		Serpina3f
ENSMUSG00000066800	262.612	-1.1311	0.159272	-7.10169	1.23236e-12	6.26087e-11		Rnasel
ENSMUSG00000032285	53.6123	-2.54465	0.35905	-7.08718	1.36871e-12	6.93443e-11		Dnaja4
ENSMUSG00000028086	616.533	-0.863737	0.122569	-7.04695	1.82888e-12	9.24037e-11		Fbxw7
ENSMUSG00000021792	460.299	-0.865735	0.123216	-7.02618	2.12265e-12	1.06952e-10		Fam213a
ENSMUSG00000022895	1355.44	0.714852	0.101783	7.02327	2.16742e-12	1.08613e-10		Ets2
ENSMUSG00000031618	119.652	-1.50208	0.21387	-7.02334	2.16634e-12	1.08613e-10		Nr3c2
ENSMUSG00000018819	2474.8	0.568817	0.081061	7.01715	2.26446e-12	1.13168e-10		Lsp1
ENSMUSG00000005533	110.009	2.04474	0.291583	7.01254	2.34023e-12	1.16637e-10		Igf1r
ENSMUSG00000056069	151.284	-1.2726	0.181488	-7.01206	2.34831e-12	1.16724e-10		Fam105a
ENSMUSG00000046805	771.299	-1.00199	0.142989	-7.00746	2.42684e-12	1.20302e-10		Mpeg1
ENSMUSG00000034177	130.55	-1.76763	0.252341	-7.00496	2.47062e-12	1.22143e-10		Rnf43
ENSMUSG00000026594	3458.93	0.501601	0.0717984	6.98625	2.82337e-12	1.39208e-10		Ralgps2
ENSMUSG00000042364	398.62	-1.31784	0.188871	-6.9775	3.00476e-12	1.47755e-10		Snx18
ENSMUSG00000044340	770.62	-0.85965	0.123297	-6.97217	3.12082e-12	1.53054e-10		Phlpp1
ENSMUSG00000025949	2056.59	-0.672058	0.0964432	-6.96843	3.20499e-12	1.56763e-10		Pikfyve
ENSMUSG00000066952	46.5324	-2.25069	0.32322	-6.96333	3.32325e-12	1.62116e-10		Myo1h
ENSMUSG00000027583	225.164	-1.41317	0.203197	-6.95466	3.53405e-12	1.71943e-10		Zbtb46
ENSMUSG00000111167	205.682	1.39528	0.200645	6.95397	3.55159e-12	1.72341e-10		AC160051.2
ENSMUSG00000032380	35.7781	-3.0599	0.440163	-6.95176	3.60759e-12	1.74355e-10		Dapk2
ENSMUSG00000045502	24.9813	4.28227	0.616014	6.95158	3.61205e-12	1.74355e-10		Hcar2
ENSMUSG00000071042	3367.29	-0.494142	0.0711201	-6.948	3.70492e-12	1.78369e-10		Rasgrp3
ENSMUSG00000037868	626.727	-0.696481	0.100276	-6.94566	3.76684e-12	1.80877e-10		Egr2
ENSMUSG00000022661	338.658	-0.902332	0.129926	-6.94498	3.78518e-12	1.81092e-10		Cd200
ENSMUSG00000033538	1111.43	-0.82164	0.118311	-6.94476	3.79101e-12	1.81092e-10		Casp4
ENSMUSG00000014905	1355.09	-0.959545	0.138403	-6.93297	4.12084e-12	1.96338e-10		Dnajb9
ENSMUSG00000087452	75.4971	-2.07392	0.299836	-6.91686	4.61757e-12	2.19436e-10		Gm11998
ENSMUSG00000038664	4180.31	-0.518603	0.0751861	-6.89759	5.28911e-12	2.50701e-10		Herc1
ENSMUSG00000091562	159.996	1.2701	0.184336	6.89012	5.57472e-12	2.6356e-10		Crybg3
ENSMUSG00000060743	900.375	0.803459	0.116733	6.88289	5.86484e-12	2.76565e-10		H3f3a
ENSMUSG00000086503	17348	-0.639615	0.0930073	-6.87705	6.11061e-12	2.87417e-10		Xist
ENSMUSG00000014686	79.5294	-1.9798	0.287968	-6.87508	6.1953e-12	2.90658e-10		Ceacam16
ENSMUSG00000026915	1837.75	0.527755	0.0769872	6.8551	7.12647e-12	3.33493e-10		Strbp
ENSMUSG00000024772	2348.21	-0.649467	0.0947618	-6.85367	7.19769e-12	3.35972e-10		Ehd1
ENSMUSG00000074564	640.153	1.37153	0.201203	6.81663	9.32019e-12	4.33943e-10		Gm10720
ENSMUSG00000056919	750.275	-0.670502	0.0985504	-6.80364	1.02005e-11	4.73731e-10		Cep162
ENSMUSG00000036438	3327.09	-0.637418	0.0936953	-6.8031	1.02392e-11	4.74329e-10		Calm2
ENSMUSG00000022197	189.521	1.35332	0.199021	6.7999	1.04694e-11	4.83776e-10		Pdzd2
ENSMUSG00000094433	414.579	1.06717	0.157244	6.78673	1.14707e-11	5.28717e-10		Igkv5-43
ENSMUSG00000001542	2837.51	-0.93077	0.137261	-6.78104	1.19318e-11	5.48594e-10		Ell2
ENSMUSG00000029338	1067.17	-0.730711	0.107905	-6.77181	1.2718e-11	5.83282e-10		Antxr2
ENSMUSG00000032656	343.397	-1.1698	0.173176	-6.75498	1.4285e-11	6.53522e-10		March3
ENSMUSG00000071226	1001.51	0.63078	0.0935333	6.74391	1.54185e-11	7.03626e-10		Cecr2
ENSMUSG00000037519	1935.97	-0.81199	0.120456	-6.74096	1.57348e-11	7.16282e-10		Ppfia1
ENSMUSG00000020715	254.798	-1.26363	0.187547	-6.73766	1.60963e-11	7.30931e-10		Ern1
ENSMUSG00000076576	402.525	1.01742	0.151314	6.72391	1.76911e-11	8.01373e-10		Igkv6-32
ENSMUSG00000060090	363.592	-0.858511	0.128226	-6.6953	2.15225e-11	9.7253e-10		Rp2
ENSMUSG00000034157	1397.88	-1.02828	0.153674	-6.69126	2.21253e-11	9.97321e-10		Cipc
ENSMUSG00000040447	126.002	1.43506	0.21465	6.68555	2.30052e-11	1.03445e-09		Spns2
ENSMUSG00000050627	377.56	1.00498	0.150621	6.67224	2.51921e-11	1.13002e-09		Gpd1l
ENSMUSG00000103297	140.033	1.44943	0.217316	6.66966	2.56391e-11	1.14727e-09		Ighv3-2
ENSMUSG00000029436	67.988	-1.92577	0.288835	-6.66739	2.60397e-11	1.16237e-09		Mmp17
ENSMUSG00000090576	105.675	-1.67627	0.251689	-6.66007	2.73691e-11	1.21875e-09		Gm17055
ENSMUSG00000022237	266.385	-1.46953	0.220757	-6.65679	2.79871e-11	1.24326e-09		Ankrd33b
ENSMUSG00000020798	111.556	-1.51937	0.228348	-6.65375	2.85727e-11	1.26622e-09		Spns3
ENSMUSG00000024675	1000.93	0.633579	0.0952287	6.65324	2.86706e-11	1.2675e-09		Ms4a4c
ENSMUSG00000021134	2679.37	-0.532577	0.080198	-6.64079	3.12017e-11	1.37609e-09		Srsf5
ENSMUSG00000108090	33.0703	-2.83141	0.426528	-6.63827	3.17383e-11	1.39641e-09		Gm6637
ENSMUSG00000021665	182.466	1.19699	0.180526	6.63057	3.34392e-11	1.46773e-09		Hexb
ENSMUSG00000021298	2384.04	-0.559116	0.08469	-6.60191	4.05891e-11	1.77732e-09		Gpr132
ENSMUSG00000027901	527.229	-0.802074	0.121518	-6.60043	4.09969e-11	1.79091e-09		Dennd2d
ENSMUSG00000033713	1423.46	0.56971	0.0863871	6.59485	4.25685e-11	1.85516e-09		Foxn3
ENSMUSG00000095630	266.183	0.928374	0.140966	6.5858	4.52428e-11	1.96705e-09		Igkv6-23
ENSMUSG00000031613	22.9986	4.05291	0.615474	6.58501	4.54848e-11	1.9729e-09		Hpgd
ENSMUSG00000000915	1075.82	0.676023	0.102775	6.57772	4.77722e-11	2.06724e-09		Hip1r
ENSMUSG00000027863	2932.63	0.706137	0.107514	6.56787	5.10399e-11	2.20049e-09		Cd2
ENSMUSG00000076569	776.359	0.86361	0.131493	6.56772	5.10907e-11	2.20049e-09		Igkv5-39
ENSMUSG00000041153	328.016	-0.826566	0.125878	-6.56643	5.15363e-11	2.2145e-09		Osgin2
ENSMUSG00000071669	845.787	0.621749	0.0947819	6.55979	5.38822e-11	2.3099e-09		Snx29
ENSMUSG00000058470	1124.22	0.901226	0.137719	6.54395	5.99143e-11	2.56252e-09		Gm8369
ENSMUSG00000042035	94.0496	-2.00764	0.307245	-6.53431	6.39035e-11	2.7268e-09		Igsf3
ENSMUSG00000018548	337.939	-0.802703	0.122864	-6.53324	6.43614e-11	2.73998e-09		Trim37
ENSMUSG00000001281	401.634	0.991222	0.151741	6.53233	6.47528e-11	2.75027e-09		Itgb7
ENSMUSG00000041642	2617	0.657164	0.100627	6.53066	6.54792e-11	2.77472e-09		Kif21b
ENSMUSG00000017002	22.4515	4.47198	0.684906	6.52933	6.60637e-11	2.79305e-09		Slpi
ENSMUSG00000002602	86.2239	1.89667	0.290648	6.52567	6.76988e-11	2.85562e-09		Axl
ENSMUSG00000028792	375.983	-0.79828	0.122422	-6.52073	6.99666e-11	2.94452e-09		Ak2
ENSMUSG00000069310	98.7707	-1.56641	0.240362	-6.51688	7.1783e-11	3.01407e-09		Hist1h3c
ENSMUSG00000022508	926.006	0.670451	0.102996	6.50945	7.54248e-11	3.15258e-09		Bcl6
ENSMUSG00000034833	788.595	-0.900108	0.138271	-6.50976	7.52714e-11	3.15258e-09		Tespa1
ENSMUSG00000021279	138.783	-1.15056	0.176836	-6.50636	7.69941e-11	3.21088e-09		Cdc42bpb
ENSMUSG00000038991	349.642	0.944101	0.145152	6.50421	7.81026e-11	3.24974e-09		Txndc5
ENSMUSG00000001741	633.459	0.926257	0.142522	6.49903	8.08401e-11	3.35605e-09		Il16
ENSMUSG00000025823	1040.55	-0.662362	0.101985	-6.49472	8.31879e-11	3.44574e-09		Pdia4
ENSMUSG00000036572	754.688	-0.840931	0.129535	-6.4919	8.47578e-11	3.50288e-09		Upf3b
ENSMUSG00000001029	354.48	0.854849	0.132015	6.47539	9.45675e-11	3.89953e-09		Icam2
ENSMUSG00000076514	489.79	0.998803	0.154332	6.4718	9.68412e-11	3.98435e-09		Igkv17-121
ENSMUSG00000095571	182.798	1.03125	0.159607	6.46117	1.03895e-10	4.26502e-09		Ighv5-17
ENSMUSG00000076594	76.6673	1.68436	0.260724	6.46031	1.04487e-10	4.27976e-09		Igkv6-13
ENSMUSG00000038642	2437.76	-0.556265	0.0862402	-6.45018	1.11714e-10	4.56562e-09		Ctss
ENSMUSG00000016933	304.598	-0.984523	0.152661	-6.44906	1.12547e-10	4.58946e-09		Plcg1
ENSMUSG00000040592	2904.6	0.728834	0.113097	6.44431	1.16125e-10	4.7249e-09		Cd79b
ENSMUSG00000078349	157.402	-1.18936	0.184577	-6.44372	1.16577e-10	4.73284e-09		AW011738
ENSMUSG00000071064	179.006	1.14236	0.177326	6.44218	1.17772e-10	4.77079e-09		Zfp827
ENSMUSG00000032265	204.352	1.12975	0.175555	6.43533	1.23207e-10	4.98001e-09		Fam46a
ENSMUSG00000054893	454.134	-0.974183	0.151608	-6.42567	1.31289e-10	5.29502e-09		Zfp667
ENSMUSG00000032402	387.157	-0.929141	0.144975	-6.409	1.46481e-10	5.89481e-09		Smad3
ENSMUSG00000035929	1333.09	-0.654744	0.102331	-6.39833	1.57087e-10	6.29608e-09		H2-Q4
ENSMUSG00000043336	4940.42	-0.708997	0.11081	-6.39828	1.57137e-10	6.29608e-09		Filip1l
ENSMUSG00000030729	167.181	1.13163	0.177071	6.39085	1.64967e-10	6.59544e-09		Pgm2l1
ENSMUSG00000017760	497.982	0.733214	0.114736	6.39047	1.65376e-10	6.59746e-09		Ctsa
ENSMUSG00000032915	45.2864	2.89957	0.453809	6.38941	1.66525e-10	6.62893e-09		Adgre4
ENSMUSG00000019699	940.776	0.578485	0.0905621	6.38771	1.68384e-10	6.68846e-09		Akt3
ENSMUSG00000035107	177.708	-1.06287	0.166652	-6.37778	1.79674e-10	7.12152e-09		Dcbld2
ENSMUSG00000026672	265.396	-1.15775	0.181584	-6.37585	1.81956e-10	7.19644e-09		Optn
ENSMUSG00000038256	582.263	-0.627228	0.0984532	-6.37083	1.88013e-10	7.42007e-09		Bcl9
ENSMUSG00000096515	167.978	1.97953	0.310864	6.36783	1.91723e-10	7.55028e-09		Igkv14-100
ENSMUSG00000000275	1743.51	1.56389	0.245675	6.36568	1.94424e-10	7.64028e-09		Trim25
ENSMUSG00000036599	179.938	1.25072	0.196649	6.36015	2.01551e-10	7.90345e-09		Chst12
ENSMUSG00000031226	1246.9	-0.560692	0.0882675	-6.35218	2.12279e-10	8.30644e-09		Pbdc1
ENSMUSG00000025584	362.569	-0.883318	0.139079	-6.35121	2.13622e-10	8.34122e-09		Pde8a
ENSMUSG00000056737	1371.48	-0.645725	0.101881	-6.33801	2.32747e-10	9.06874e-09		Capg
ENSMUSG00000067212	1510.84	-0.550963	0.0869542	-6.33624	2.35437e-10	9.15417e-09		H2-T23
ENSMUSG00000069633	51.8086	1.86584	0.294495	6.33573	2.36218e-10	9.16516e-09		Pex11g
ENSMUSG00000047749	73.9768	1.70548	0.269237	6.33449	2.38125e-10	9.21971e-09		Zc3hav1l
ENSMUSG00000037138	1520.26	0.587304	0.0928022	6.32855	2.47473e-10	9.56152e-09		Aff3
ENSMUSG00000022982	876.697	-0.739037	0.116819	-6.32635	2.51024e-10	9.67839e-09		Sod1
ENSMUSG00000029705	2512.32	0.485606	0.0767825	6.32444	2.54156e-10	9.77862e-09		Cux1
ENSMUSG00000022371	45.2999	2.50003	0.395445	6.32208	2.58071e-10	9.90851e-09		Col14a1
ENSMUSG00000051495	1425.52	-0.57356	0.0907934	-6.3172	2.6634e-10	1.02047e-08		Irf2bp2
ENSMUSG00000037855	50.7721	-2.0098	0.318453	-6.31113	2.76998e-10	1.0591e-08		Zfp365
ENSMUSG00000034663	3845.36	-0.572301	0.0906959	-6.31011	2.7883e-10	1.06389e-08		Bmp2k
ENSMUSG00000022075	413.606	0.780229	0.124291	6.27746	3.44155e-10	1.31042e-08		Rhobtb2
ENSMUSG00000071454	447.664	-0.74912	0.119364	-6.27593	3.47553e-10	1.32063e-08		Dtnb
ENSMUSG00000038375	1735.32	-0.614951	0.0980823	-6.26975	3.61638e-10	1.37132e-08		Trp53inp2
ENSMUSG00000024855	575.703	0.712256	0.113712	6.26368	3.76003e-10	1.42285e-08		Pacs1
ENSMUSG00000056116	423.023	-0.894729	0.14339	-6.23982	4.38087e-10	1.65438e-08		H2-T22
ENSMUSG00000040663	276.667	1.11658	0.179054	6.23598	4.48968e-10	1.692e-08		Clcf1
ENSMUSG00000046743	51.0525	-2.76354	0.4447	-6.2144	5.15217e-10	1.9377e-08		Fat4
ENSMUSG00000043243	200.868	1.15496	0.185981	6.21011	5.29463e-10	1.98722e-08		Fam129c
ENSMUSG00000098188	161.344	-1.23242	0.19866	-6.20369	5.51543e-10	2.06587e-08		Sowahc
ENSMUSG00000027130	2463.05	0.586386	0.094785	6.18648	6.15221e-10	2.2997e-08		Slc12a6
ENSMUSG00000026360	993.958	-0.77953	0.126171	-6.17835	6.4773e-10	2.41631e-08		Rgs2
ENSMUSG00000056145	609.736	0.81475	0.131924	6.17592	6.5778e-10	2.44883e-08		AI504432
ENSMUSG00000073490	122.273	1.72937	0.280372	6.16814	6.90984e-10	2.56725e-08		Ifi207
ENSMUSG00000022610	167.199	1.17605	0.190792	6.16405	7.09056e-10	2.62908e-08		Mapk12
ENSMUSG00000031015	3533.51	-0.518544	0.0841844	-6.15962	7.29189e-10	2.69829e-08		Swap70
ENSMUSG00000028277	1302.93	-0.573584	0.0933062	-6.14733	7.87989e-10	2.91002e-08		Ube2j1
ENSMUSG00000029416	683.957	0.640362	0.104187	6.14625	7.93355e-10	2.92397e-08		Slc15a4
ENSMUSG00000020827	611.169	-0.719847	0.117225	-6.14073	8.21417e-10	3.02134e-08		Mink1
ENSMUSG00000044017	28.1075	-2.52993	0.412472	-6.1336	8.5915e-10	3.14796e-08		Adgrd1
ENSMUSG00000047180	1937.19	0.937422	0.152835	6.13357	8.59266e-10	3.14796e-08		Neurl3
ENSMUSG00000096594	178.317	1.06935	0.17438	6.13227	8.66344e-10	3.16758e-08		Igkv8-19
ENSMUSG00000015243	3433.09	0.846957	0.138153	6.13056	8.75687e-10	3.19539e-08		Abca1
ENSMUSG00000023994	1210.85	0.604905	0.0986987	6.1288	8.8542e-10	3.22451e-08		Nfya
ENSMUSG00000063952	302.558	0.848181	0.138686	6.11584	9.6051e-10	3.49105e-08		Brpf3
ENSMUSG00000027215	1098.57	-0.631665	0.103295	-6.11514	9.64717e-10	3.49395e-08		Cd82
ENSMUSG00000108693	158.813	1.09221	0.178609	6.11508	9.65105e-10	3.49395e-08		Gm45153
ENSMUSG00000100658	698.999	0.834551	0.136678	6.10595	1.0219e-09	3.69228e-08		F730311O21Rik
ENSMUSG00000018659	197.272	-1.28584	0.210665	-6.10371	1.03637e-09	3.73725e-08		Pnpo
ENSMUSG00000026873	162.223	-1.14928	0.188446	-6.09874	1.06906e-09	3.84757e-08		Phf19
ENSMUSG00000041420	56.2543	-1.99127	0.32679	-6.09341	1.10527e-09	3.96239e-08		Meis3
ENSMUSG00000064262	1915.23	-0.455085	0.0746813	-6.09369	1.10336e-09	3.96239e-08		Gimap8
ENSMUSG00000029101	78.9345	-1.9082	0.313752	-6.08187	1.18791e-09	4.24211e-08		Rgs12
ENSMUSG00000040848	415.732	-0.72413	0.119121	-6.07894	1.20979e-09	4.31186e-08		Sft2d2
ENSMUSG00000090223	53.9105	-1.94885	0.320655	-6.07772	1.21902e-09	4.33637e-08		Pcp4
ENSMUSG00000058013	1433.97	0.575843	0.0950253	6.05989	1.36212e-09	4.83606e-08		2011-09-01
ENSMUSG00000076555	170.02	1.58517	0.26162	6.05906	1.3692e-09	4.85181e-08		Igkv4-57-1
ENSMUSG00000062825	2707.36	-0.913094	0.151041	-6.04533	1.49105e-09	5.27343e-08		Actg1
ENSMUSG00000023944	9464.51	-0.567585	0.0939266	-6.04286	1.51408e-09	5.34463e-08		Hsp90ab1
ENSMUSG00000048895	285.005	-0.878973	0.145577	-6.03787	1.56166e-09	5.502e-08		Cdk5r1
ENSMUSG00000053137	338.582	0.836838	0.138702	6.03334	1.60603e-09	5.64752e-08		Mapk11
ENSMUSG00000076564	213.32	1.11756	0.185606	6.02113	1.73204e-09	6.07898e-08		Igkv12-46
ENSMUSG00000039457	184.74	-1.11948	0.186082	-6.01604	1.7873e-09	6.261e-08		Ppl
ENSMUSG00000029171	101.338	-1.26337	0.210302	-6.00741	1.88508e-09	6.59099e-08		Pgm1
ENSMUSG00000028893	202.289	-0.988999	0.164689	-6.00524	1.9105e-09	6.66718e-08		Sesn2
ENSMUSG00000073538	159.147	1.20115	0.200462	5.99192	2.07383e-09	7.22345e-08		E330020D12Rik
ENSMUSG00000010911	145.563	-1.18581	0.197945	-5.9906	2.09071e-09	7.26848e-08		Apip
ENSMUSG00000000787	6017.33	-0.582753	0.0974515	-5.97993	2.23231e-09	7.73152e-08		Ddx3x
ENSMUSG00000091952	54.7008	-1.69226	0.282988	-5.97996	2.23194e-09	7.73152e-08		Gm17709
ENSMUSG00000037370	275.669	0.958013	0.160219	5.97941	2.2395e-09	7.74185e-08		Enpp1
ENSMUSG00000044250	336.801	-0.884261	0.148119	-5.96994	2.37345e-09	8.18952e-08		Pced1b
ENSMUSG00000022148	179.417	1.05743	0.177139	5.96949	2.37991e-09	8.19643e-08		Fyb
ENSMUSG00000027200	112.273	1.82927	0.307256	5.95358	2.62347e-09	9.01836e-08		Sema6d
ENSMUSG00000033060	248.29	-3.28686	0.552201	-5.95228	2.64431e-09	9.07306e-08		Lmo7
ENSMUSG00000041959	280.543	0.942804	0.158584	5.94513	2.76232e-09	9.46031e-08		S100a10
ENSMUSG00000076677	116.444	1.33243	0.224324	5.93975	2.85449e-09	9.75778e-08		Ighv6-3
ENSMUSG00000038984	29.3796	-2.97264	0.500734	-5.93656	2.91057e-09	9.93102e-08		Tspyl5
ENSMUSG00000079555	573.659	-0.625368	0.105363	-5.93537	2.93188e-09	9.98524e-08		Haus3
ENSMUSG00000096459	180.371	0.965114	0.162744	5.93024	3.02484e-09	1.02828e-07		Ighv9-3
ENSMUSG00000041028	1723.68	-0.559634	0.0944189	-5.92714	3.0825e-09	1.04402e-07		Ghitm
ENSMUSG00000105986	103.287	-1.51202	0.25546	-5.91882	3.24261e-09	1.09623e-07		Gm43065
ENSMUSG00000059895	2477.38	0.513891	0.0869593	5.90955	3.43037e-09	1.15758e-07		Ptp4a3
ENSMUSG00000038608	8567.75	-0.54105	0.0916452	-5.90374	3.55345e-09	1.19691e-07		Dock10
ENSMUSG00000076536	365.083	2.15875	0.366255	5.89411	3.76699e-09	1.26652e-07		Igkv4-86
ENSMUSG00000087691	166.01	1.47757	0.250897	5.88915	3.88197e-09	1.3028e-07		Gm15674
ENSMUSG00000030067	6657.89	0.476702	0.081056	5.88114	4.07449e-09	1.36492e-07		Foxp1
ENSMUSG00000030403	1157.8	-0.520797	0.0887304	-5.86944	4.37279e-09	1.46218e-07		Vasp
ENSMUSG00000024812	61.0775	-1.82959	0.311931	-5.86539	4.48079e-09	1.49558e-07		Tjp2
ENSMUSG00000031506	385.676	-0.719318	0.122663	-5.86417	4.51387e-09	1.50389e-07		Ptpn7
ENSMUSG00000021939	528.91	0.875753	0.149475	5.85884	4.66104e-09	1.55011e-07		Ctsb
ENSMUSG00000027222	188.24	-1.1278	0.192595	-5.85581	4.74691e-09	1.57582e-07		Pex16
ENSMUSG00000015599	41.3133	2.44235	0.417226	5.85378	4.80536e-09	1.59235e-07		Ttbk1
ENSMUSG00000015340	4484.9	-0.475424	0.0812692	-5.84998	4.91619e-09	1.62615e-07		Cybb
ENSMUSG00000019876	721.358	-0.748268	0.128026	-5.84466	5.07591e-09	1.67596e-07		Pkib
ENSMUSG00000028413	768.975	-0.844573	0.144627	-5.83966	5.23081e-09	1.72401e-07		B4galt1
ENSMUSG00000020462	411.883	-0.815793	0.139833	-5.83406	5.4094e-09	1.77968e-07		Cfap36
ENSMUSG00000075415	3320.8	-0.553576	0.094916	-5.83227	5.46784e-09	1.7957e-07		Fnbp1
ENSMUSG00000041920	590.906	0.72873	0.125172	5.82183	5.82061e-09	1.90814e-07		Slc16a6
ENSMUSG00000000861	1303.27	0.643681	0.110636	5.818	5.95546e-09	1.94888e-07		Bcl11a
ENSMUSG00000031672	739.009	-0.688057	0.118556	-5.80365	6.48849e-09	2.11953e-07		Got2
ENSMUSG00000066456	60.2587	-1.68743	0.290907	-5.80058	6.60867e-09	2.15497e-07		Hmgn3
ENSMUSG00000042599	2446.4	0.537262	0.0926612	5.79813	6.70574e-09	2.18275e-07		Kdm7a
ENSMUSG00000026203	530.773	-0.716332	0.123595	-5.79582	6.7988e-09	2.20913e-07		Dnajb2
ENSMUSG00000026356	767.085	-0.71196	0.123178	-5.77995	7.47213e-09	2.42363e-07		Dars
ENSMUSG00000028796	1175.65	-0.488708	0.0846511	-5.7732	7.77822e-09	2.51847e-07		Phc2
ENSMUSG00000031681	99.8677	1.35093	0.234321	5.76531	8.15099e-09	2.63453e-07		Smad1
ENSMUSG00000076526	65.2629	1.52187	0.264037	5.76387	8.22072e-09	2.65241e-07		Igkv12-98
ENSMUSG00000094006	96.6045	1.61303	0.279866	5.76356	8.2356e-09	2.65256e-07		Igkv4-59
ENSMUSG00000060791	534.402	0.729824	0.126749	5.75801	8.51125e-09	2.73655e-07		Gmfg
ENSMUSG00000000531	1858.48	-0.878221	0.152577	-5.75594	8.61607e-09	2.76462e-07		Grasp
ENSMUSG00000096883	17.868	3.43771	0.597271	5.75569	8.62863e-09	2.76462e-07		Shisa8
ENSMUSG00000040774	555.77	-0.691346	0.120222	-5.75058	8.89354e-09	2.84454e-07		Cept1
ENSMUSG00000038612	2429.5	0.731142	0.127234	5.74645	9.11351e-09	2.90479e-07		Mcl1
ENSMUSG00000076674	171.895	1.24722	0.217037	5.74657	9.10696e-09	2.90479e-07		Ighv3-8
ENSMUSG00000025932	161.838	-1.13368	0.198105	-5.72263	1.04889e-08	3.33738e-07		Eya1
ENSMUSG00000022181	22.98	2.84917	0.498187	5.71907	1.07107e-08	3.40207e-07		C6
ENSMUSG00000025357	2072.11	0.593041	0.103719	5.71777	1.07933e-08	3.42241e-07		Dgka
ENSMUSG00000028270	245.749	-0.96034	0.168058	-5.71433	1.1014e-08	3.48637e-07		Gbp2
ENSMUSG00000027692	477.094	0.68804	0.120428	5.71328	1.10817e-08	3.50178e-07		Tnik
ENSMUSG00000027962	186.807	2.89338	0.506593	5.71145	1.1202e-08	3.53373e-07		Vcam1
ENSMUSG00000004936	605.177	-0.769102	0.134675	-5.71078	1.12462e-08	3.5416e-07		Map2k1
ENSMUSG00000040297	2114.68	-0.612892	0.10749	-5.70185	1.18514e-08	3.72579e-07		Suco
ENSMUSG00000040253	343.014	-1.00365	0.176064	-5.70048	1.19473e-08	3.74952e-07		Gbp7
ENSMUSG00000022838	98.5956	1.29701	0.227609	5.69842	1.20926e-08	3.78868e-07		Eaf2
ENSMUSG00000028173	273.389	-0.921631	0.16196	-5.69047	1.26688e-08	3.96243e-07		Wls
ENSMUSG00000022021	135.09	-1.30129	0.228747	-5.68879	1.27943e-08	3.99491e-07		Diaph3
ENSMUSG00000038884	268.917	-0.890551	0.156585	-5.68732	1.29048e-08	4.02259e-07		A230050P20Rik
ENSMUSG00000024014	1848.54	-0.610578	0.107376	-5.68633	1.29801e-08	4.03922e-07		Pim1
ENSMUSG00000088789	2545.68	-0.54551	0.0959511	-5.6853	1.30586e-08	4.05676e-07		Scarna13
ENSMUSG00000039982	164.765	-1.11791	0.19676	-5.68159	1.33448e-08	4.13868e-07		Dtx4
ENSMUSG00000020227	946.192	-0.66639	0.117399	-5.67626	1.3767e-08	4.26243e-07		Irak3
ENSMUSG00000020256	24.5288	-2.8883	0.508997	-5.67449	1.39102e-08	4.29954e-07		Aldh1l2
ENSMUSG00000055013	70.7682	1.49276	0.263107	5.67359	1.39833e-08	4.31488e-07		Agap1
ENSMUSG00000096715	345.17	1.22402	0.215813	5.67166	1.41417e-08	4.35646e-07		Igkv3-4
ENSMUSG00000032193	101.019	1.25806	0.222002	5.6669	1.45403e-08	4.47174e-07		Ldlr
ENSMUSG00000039193	412.957	-0.763232	0.134708	-5.66583	1.46317e-08	4.49234e-07		Nlrc4
ENSMUSG00000036019	56.6894	-1.91651	0.338418	-5.66315	1.4862e-08	4.55546e-07		Tmtc2
ENSMUSG00000025888	405.127	-0.785437	0.138711	-5.66239	1.49279e-08	4.56803e-07		Casp1
ENSMUSG00000026483	153.312	-1.29676	0.229162	-5.65871	1.52512e-08	4.65923e-07		Fam129a
ENSMUSG00000040229	59.3739	-2.36154	0.417855	-5.65159	1.58972e-08	4.84852e-07		Gpr34
ENSMUSG00000050812	1532.54	-0.538854	0.0953891	-5.64901	1.61376e-08	4.91369e-07		AI314180
ENSMUSG00000001467	378.076	-0.810624	0.143595	-5.6452	1.6499e-08	4.99822e-07		Cyp51
ENSMUSG00000026656	1052.41	0.634394	0.112383	5.64494	1.65239e-08	4.99822e-07		Fcgr2b
ENSMUSG00000049871	351.848	-0.938434	0.166241	-5.64501	1.65168e-08	4.99822e-07		Nlrc3
ENSMUSG00000068735	2266.35	0.442751	0.0784261	5.64545	1.6475e-08	4.99822e-07		Trp53i11
ENSMUSG00000030047	2608.49	0.443089	0.0784988	5.64453	1.65635e-08	5.00195e-07		Arhgap25
ENSMUSG00000028385	886.139	0.555909	0.0985197	5.64262	1.67483e-08	5.04947e-07		Snx30
ENSMUSG00000041961	125.984	-1.14445	0.203014	-5.63729	1.72747e-08	5.19966e-07		Znrf3
ENSMUSG00000031258	192.382	0.913691	0.162307	5.62941	1.80823e-08	5.43385e-07		Xkrx
ENSMUSG00000085779	122.257	-1.53573	0.273006	-5.62523	1.85256e-08	5.558e-07		Atcayos
ENSMUSG00000095497	86.8044	1.65646	0.294505	5.62455	1.85994e-08	5.57103e-07		Igkv1-122
ENSMUSG00000026565	1372.63	-0.500728	0.0891171	-5.61877	1.92325e-08	5.75131e-07		Pou2f1
ENSMUSG00000051285	1411.77	-0.513347	0.0914204	-5.61524	1.96291e-08	5.86038e-07		Pcmtd1
ENSMUSG00000102691	51.2272	-1.7678	0.314863	-5.6145	1.97129e-08	5.87584e-07		Gm37780
ENSMUSG00000041849	1052.4	0.724661	0.129375	5.60123	2.12833e-08	6.33368e-07		Card6
ENSMUSG00000048701	456.126	-0.665981	0.118918	-5.60033	2.13947e-08	6.35654e-07		Ccdc6
ENSMUSG00000024590	465.687	-0.817796	0.146152	-5.59552	2.19965e-08	6.5248e-07		Lmnb1
ENSMUSG00000045672	57.7621	1.62462	0.290524	5.59205	2.24403e-08	6.64574e-07		Col27a1
ENSMUSG00000010095	1730.71	-0.545808	0.0976772	-5.58787	2.2987e-08	6.79667e-07		Slc3a2
ENSMUSG00000096490	115.507	1.2419	0.22233	5.58584	2.32576e-08	6.86566e-07		Igkv10-94
ENSMUSG00000035297	873.75	-0.538024	0.0963374	-5.58479	2.33983e-08	6.89614e-07		Cops4
ENSMUSG00000035004	60.5699	1.91379	0.343407	5.57295	2.50461e-08	7.36996e-07		Igsf6
ENSMUSG00000034006	215.499	-1.02098	0.183306	-5.56984	2.54978e-08	7.49089e-07		Pqlc1
ENSMUSG00000034390	878.688	-0.548991	0.0989556	-5.54786	2.89194e-08	8.48256e-07		Cmip
ENSMUSG00000040613	890.025	-0.600898	0.108356	-5.54558	2.92983e-08	8.58003e-07		Apobec1
ENSMUSG00000047250	23.8746	3.16942	0.571886	5.54204	2.98966e-08	8.74132e-07		Ptgs1
ENSMUSG00000036188	161.523	-0.943506	0.170333	-5.53919	3.0387e-08	8.87058e-07		Ankmy2
ENSMUSG00000089809	3120.09	0.739972	0.133618	5.53799	3.05967e-08	8.91765e-07		Rasgef1b
ENSMUSG00000005774	728.362	-0.630679	0.114015	-5.53153	3.17441e-08	9.23743e-07		Rfx5
ENSMUSG00000034164	88.3632	-1.42715	0.258309	-5.52499	3.29498e-08	9.57313e-07		Emid1
ENSMUSG00000019943	3411.01	0.6552	0.118624	5.52332	3.3265e-08	9.64948e-07		Atp2b1
ENSMUSG00000038055	339.793	-0.780313	0.141363	-5.51994	3.39114e-08	9.82149e-07		Dexi
ENSMUSG00000001424	904.507	-0.546397	0.0989975	-5.5193	3.40355e-08	9.84194e-07		Snd1
ENSMUSG00000026893	131.544	-1.02933	0.186734	-5.51228	3.54209e-08	1.02265e-06		Gca
ENSMUSG00000034165	648.809	0.554583	0.100705	5.50698	3.65042e-08	1.05227e-06		Ccnd3
ENSMUSG00000027544	629.299	-0.700501	0.127255	-5.50469	3.69819e-08	1.06437e-06		Nfatc2
ENSMUSG00000053175	381.064	0.991678	0.180376	5.49782	3.84514e-08	1.10494e-06		Bcl3
ENSMUSG00000075010	103.457	-1.25117	0.227756	-5.49344	3.9417e-08	1.13092e-06		AW112010
ENSMUSG00000003161	991.071	-0.459192	0.0836244	-5.49113	3.99379e-08	1.14408e-06		Sri
ENSMUSG00000059588	394.622	-0.716016	0.130477	-5.48769	4.07229e-08	1.16475e-06		Calcrl
ENSMUSG00000014592	418.013	-0.809541	0.147538	-5.48702	4.08774e-08	1.16736e-06		Camta1
ENSMUSG00000037071	10313.6	0.531148	0.0968947	5.4817	4.21259e-08	1.20114e-06		Scd1
ENSMUSG00000027804	497.143	-0.714903	0.130429	-5.48117	4.22518e-08	1.20287e-06		Ppid
ENSMUSG00000037946	1154.83	0.492222	0.0898995	5.47524	4.36921e-08	1.24195e-06		Fgd3
ENSMUSG00000045763	199.793	-1.1317	0.206762	-5.47346	4.41337e-08	1.25257e-06		Basp1
ENSMUSG00000041313	1397.91	-0.551473	0.100947	-5.46301	4.68136e-08	1.32658e-06		Slc7a1
ENSMUSG00000038242	36.1147	-2.18626	0.400222	-5.46261	4.69182e-08	1.3275e-06		Aox4
ENSMUSG00000052632	138.278	-1.16766	0.213944	-5.45779	4.82101e-08	1.36195e-06		Asap2
ENSMUSG00000030313	2034.69	0.471688	0.0865081	5.45254	4.96568e-08	1.40067e-06		Dennd5b
ENSMUSG00000020717	1778.67	0.544624	0.10014	5.43861	5.36985e-08	1.51236e-06		Pecam1
ENSMUSG00000022014	805.948	-0.679221	0.124988	-5.43429	5.50149e-08	1.54706e-06		Epsti1
ENSMUSG00000020689	1565.06	-0.776161	0.142909	-5.43117	5.59856e-08	1.57196e-06		Itgb3
ENSMUSG00000033960	60.3889	-1.49063	0.274486	-5.43062	5.61579e-08	1.57439e-06		9430020K01Rik
ENSMUSG00000049036	21.8025	-3.25527	0.599571	-5.42934	5.65631e-08	1.58334e-06		Tmem121
ENSMUSG00000054263	34.0828	1.95614	0.360507	5.42607	5.76091e-08	1.61017e-06		Lifr
ENSMUSG00000042349	128.082	-1.00666	0.185628	-5.42296	5.86198e-08	1.63593e-06		Ikbke
ENSMUSG00000020610	265.026	0.931621	0.171808	5.42245	5.87887e-08	1.63816e-06		Amz2
ENSMUSG00000020102	92.037	1.65617	0.305636	5.41876	6.00129e-08	1.66974e-06		Slc16a7
ENSMUSG00000040899	2030.37	-0.622131	0.115194	-5.40074	6.63676e-08	1.84375e-06		Ccr6
ENSMUSG00000069094	1762.76	0.519164	0.0962198	5.3956	6.82948e-08	1.89443e-06		Pde7a
ENSMUSG00000001228	115.899	-1.06893	0.198196	-5.39328	6.91824e-08	1.91616e-06		Uhrf1
ENSMUSG00000016194	124.772	1.37672	0.255283	5.39292	6.93209e-08	1.91711e-06		Hsd11b1
ENSMUSG00000025993	172.883	2.79653	0.51909	5.38738	7.14932e-08	1.97422e-06		Slc40a1
ENSMUSG00000029840	3172.77	0.472855	0.0880321	5.37139	7.81333e-08	2.15435e-06		Mtpn
ENSMUSG00000019841	1716.31	-0.608961	0.113402	-5.36995	7.87568e-08	2.16505e-06		Rev3l
ENSMUSG00000031266	514.16	-0.865529	0.161173	-5.3702	7.86498e-08	2.16505e-06		Gla
ENSMUSG00000103271	60.7313	1.69372	0.315526	5.36792	7.9652e-08	2.18639e-06		Ighv4-2
ENSMUSG00000031903	67.8222	1.55578	0.290745	5.351	8.74712e-08	2.39744e-06		Pla2g15
ENSMUSG00000019806	346.315	-1.04015	0.194535	-5.34685	8.94989e-08	2.44937e-06		Aig1
ENSMUSG00000058006	3846.12	-0.480219	0.0898501	-5.34467	9.05835e-08	2.47537e-06		Mdn1
ENSMUSG00000039701	345.295	0.747656	0.140031	5.33922	9.33449e-08	2.54704e-06		Usp53
ENSMUSG00000027566	452.932	-0.629008	0.117925	-5.33398	9.60852e-08	2.61793e-06		Psma7
ENSMUSG00000027347	921.265	0.61659	0.115678	5.33024	9.80828e-08	2.6684e-06		Rasgrp1
ENSMUSG00000041645	2975.76	-0.466555	0.087538	-5.32974	9.83534e-08	2.67181e-06		Ddx24
ENSMUSG00000057315	618.204	-0.689155	0.129314	-5.32931	9.85844e-08	2.67414e-06		Arhgap24
ENSMUSG00000022637	1308.13	0.649296	0.121974	5.32323	1.01939e-07	2.75701e-06		Cblb
ENSMUSG00000030474	37.6475	2.17023	0.408271	5.31567	1.06264e-07	2.86976e-06		Siglece
ENSMUSG00000040111	258.536	-0.735953	0.138545	-5.31202	1.08419e-07	2.92367e-06		Gramd1b
ENSMUSG00000038421	1555.08	0.609335	0.114777	5.30887	1.10305e-07	2.97015e-06		Fcrla
ENSMUSG00000020077	8097.35	-0.423673	0.0799722	-5.29775	1.17236e-07	3.15216e-06		Srgn
ENSMUSG00000035024	341.593	-0.805621	0.152082	-5.29729	1.17537e-07	3.15564e-06		Ncapd3
ENSMUSG00000028271	785.285	-0.643386	0.12161	-5.29056	1.21946e-07	3.26925e-06		Gtf2b
ENSMUSG00000026223	147.601	-0.949109	0.179666	-5.28264	1.27335e-07	3.40876e-06		Itm2c
ENSMUSG00000059493	61.5881	-2.09221	0.396164	-5.28116	1.28367e-07	3.43139e-06		Nhs
ENSMUSG00000006442	282.151	-0.749866	0.142054	-5.27874	1.30075e-07	3.472e-06		Srm
ENSMUSG00000003746	6354.61	-0.402189	0.0762261	-5.27627	1.31841e-07	3.51403e-06		Man1a
ENSMUSG00000026484	745.37	0.570649	0.108211	5.27349	1.33856e-07	3.5626e-06		Rnf2
ENSMUSG00000031353	857.298	-0.596064	0.113228	-5.2643	1.40726e-07	3.74002e-06		Rbbp7
ENSMUSG00000038037	29.4201	-2.4274	0.461159	-5.26371	1.41179e-07	3.74663e-06		Socs1
ENSMUSG00000096847	14.6043	-3.63502	0.690646	-5.26322	1.41553e-07	3.75116e-06		Tmem151b
ENSMUSG00000085603	290.947	0.842609	0.160127	5.26213	1.42399e-07	3.76815e-06		Gm11346
ENSMUSG00000021998	8656.45	-0.54273	0.103159	-5.26108	1.43214e-07	3.78427e-06		Lcp1
ENSMUSG00000026648	1300.31	-0.69331	0.131945	-5.25452	1.48407e-07	3.91587e-06		Dclre1c
ENSMUSG00000032596	786.092	-0.577226	0.109939	-5.2504	1.51767e-07	3.99879e-06		Uba7
ENSMUSG00000001627	1088.71	-0.672179	0.128108	-5.24699	1.54606e-07	4.06774e-06		Ifrd1
ENSMUSG00000012123	1060.62	0.881065	0.16795	5.24598	1.55451e-07	4.08415e-06		Aim1l
ENSMUSG00000026170	47.7868	2.23292	0.425676	5.24559	1.55779e-07	4.08692e-06		Cyp27a1
ENSMUSG00000002365	630.371	0.917331	0.175076	5.23961	1.6092e-07	4.21579e-06		Snx9
ENSMUSG00000022468	15.9293	3.83924	0.733025	5.23753	1.62736e-07	4.2573e-06		Endou
ENSMUSG00000027540	771.363	-0.539685	0.103245	-5.22725	1.72054e-07	4.49468e-06		Ptpn1
ENSMUSG00000044149	208.857	-0.861138	0.164916	-5.22169	1.77298e-07	4.62509e-06		Nkrf
ENSMUSG00000070822	233.394	-0.77298	0.148075	-5.2202	1.7873e-07	4.65584e-06		Zscan18
ENSMUSG00000039328	157.384	1.23429	0.236511	5.21872	1.80164e-07	4.68655e-06		Rnf122
ENSMUSG00000022103	55.9263	1.95864	0.375853	5.21118	1.87639e-07	4.87411e-06		Gfra2
ENSMUSG00000005362	4843.41	-0.597296	0.114644	-5.21002	1.88822e-07	4.89792e-06		Crbn
ENSMUSG00000066278	1643.81	0.528188	0.101493	5.2042	1.94832e-07	5.04669e-06		Vps37b
ENSMUSG00000024900	527.615	0.80125	0.154003	5.20283	1.96273e-07	5.07686e-06		Cpt1a
ENSMUSG00000045980	128.92	-1.05162	0.202412	-5.19546	2.04215e-07	5.27488e-06		Tmem104
ENSMUSG00000026234	19633.3	-0.510938	0.0983939	-5.19278	2.07177e-07	5.34388e-06		Ncl
ENSMUSG00000031532	778.864	-0.739955	0.142605	-5.18886	2.11585e-07	5.44994e-06		Saraf
ENSMUSG00000024006	828.717	0.668801	0.128988	5.185	2.16018e-07	5.55634e-06		Stk38
ENSMUSG00000001082	102.763	-1.2452	0.240181	-5.18445	2.16657e-07	5.565e-06		Mfsd10
ENSMUSG00000004633	55.1533	-1.74478	0.33665	-5.18276	2.18631e-07	5.60788e-06		Chn2
ENSMUSG00000046027	301.181	0.93282	0.180204	5.17647	2.26128e-07	5.79208e-06		Stard5
ENSMUSG00000025766	188.895	-0.808362	0.156209	-5.17488	2.28063e-07	5.82458e-06		D3Ertd751e
ENSMUSG00000028851	700.333	-0.688293	0.133013	-5.17464	2.28347e-07	5.82458e-06		Nudc
ENSMUSG00000078816	63.7753	1.92263	0.371528	5.17493	2.28001e-07	5.82458e-06		Prkcg
ENSMUSG00000079038	291.745	-0.753336	0.14574	-5.16903	2.35316e-07	5.99405e-06		D130040H23Rik
ENSMUSG00000025352	538.385	-0.673657	0.130478	-5.16298	2.43043e-07	6.18231e-06		Gdf11
ENSMUSG00000040430	318.186	0.631563	0.122404	5.15964	2.47426e-07	6.28509e-06		Pitpnc1
ENSMUSG00000030104	2144.06	-0.486262	0.0942493	-5.15932	2.47852e-07	6.28723e-06		Edem1
ENSMUSG00000096498	135.607	1.00575	0.195066	5.15596	2.52341e-07	6.3923e-06		Ighv2-5
ENSMUSG00000091705	507.121	-0.656885	0.127533	-5.15073	2.59477e-07	6.56402e-06		H2-Q2
ENSMUSG00000045382	7556.23	0.495557	0.096252	5.14854	2.62525e-07	6.63201e-06		Cxcr4
ENSMUSG00000051682	14.4219	3.87954	0.753814	5.14655	2.65319e-07	6.69339e-06		Treml4
ENSMUSG00000037921	225.189	-0.991867	0.192892	-5.14207	2.71724e-07	6.84558e-06		Ddx60
ENSMUSG00000094356	170.275	1.04721	0.203968	5.13419	2.83363e-07	7.12905e-06		Igkv8-28
ENSMUSG00000038147	914.516	0.510045	0.0993853	5.13199	2.86689e-07	7.20286e-06		Cd84
ENSMUSG00000040710	4360.35	-0.47766	0.093135	-5.12868	2.91781e-07	7.3208e-06		St8sia4
ENSMUSG00000017386	254.683	-0.733633	0.143074	-5.12764	2.93397e-07	7.34131e-06		Traf4
ENSMUSG00000029322	946.004	0.627166	0.122311	5.12765	2.93379e-07	7.34131e-06		Plac8
ENSMUSG00000026576	131.732	-1.08822	0.212242	-5.12726	2.93992e-07	7.34621e-06		Atp1b1
ENSMUSG00000029370	16.2161	3.04444	0.594533	5.12072	3.04374e-07	7.59531e-06		Rassf6
ENSMUSG00000071072	2423.04	-0.4486	0.0876114	-5.12034	3.04983e-07	7.60019e-06		Ptges3
ENSMUSG00000023110	280.343	-0.797957	0.155857	-5.1198	3.05863e-07	7.61182e-06		Prmt5
ENSMUSG00000037902	150.016	1.15568	0.225996	5.11371	3.15889e-07	7.85069e-06		Sirpa
ENSMUSG00000095105	404.711	-0.667146	0.130821	-5.0997	3.40199e-07	8.44345e-06		Edaradd
ENSMUSG00000092591	81.7502	-1.18097	0.231705	-5.09687	3.45313e-07	8.55883e-06		Gm20429
ENSMUSG00000033444	1474.05	-0.643764	0.126635	-5.08361	3.70332e-07	9.16659e-06		Specc1l
ENSMUSG00000028300	146.807	-0.901645	0.177428	-5.08176	3.73962e-07	9.244e-06		3110043O21Rik
ENSMUSG00000034009	75.1071	-1.47564	0.290725	-5.07574	3.85994e-07	9.52862e-06		Rxfp1
ENSMUSG00000030035	309.182	-0.743999	0.146802	-5.06806	4.019e-07	9.90797e-06		Wbp1
ENSMUSG00000004446	207.933	-0.882719	0.17419	-5.06756	4.02938e-07	9.92026e-06		Bid
ENSMUSG00000019923	268.167	-0.853832	0.1685	-5.06724	4.03616e-07	9.92367e-06		Zwint
ENSMUSG00000019866	347.973	0.620582	0.122546	5.06407	4.104e-07	1.0077e-05		Aim1
ENSMUSG00000022686	2438.03	0.55675	0.109975	5.0625	4.13795e-07	1.01468e-05		B3gnt5
ENSMUSG00000087141	915.027	-0.597376	0.118067	-5.05964	4.20038e-07	1.02862e-05		Plcxd2
ENSMUSG00000027018	349.394	-0.738681	0.146007	-5.05921	4.20995e-07	1.02959e-05		Hat1
ENSMUSG00000044456	624.295	0.562422	0.111236	5.05612	4.27874e-07	1.04502e-05		Rin3
ENSMUSG00000026737	1156.61	-0.512102	0.101342	-5.05319	4.34497e-07	1.05979e-05		Pip4k2a
ENSMUSG00000040618	180.768	0.832453	0.164792	5.05152	4.38307e-07	1.06767e-05		Pck2
ENSMUSG00000055413	228.633	-0.722094	0.143033	-5.04845	4.45403e-07	1.08352e-05		H2-Q5
ENSMUSG00000100009	64.6422	-1.6241	0.322359	-5.03817	4.69994e-07	1.14032e-05		Gm7967
ENSMUSG00000039981	1007.13	-0.539635	0.107218	-5.03307	4.82686e-07	1.16804e-05		Zc3h12d
ENSMUSG00000030465	216.938	0.785002	0.156023	5.03133	4.87092e-07	1.17715e-05		Psd3
ENSMUSG00000033307	368.488	-0.715548	0.142544	-5.01983	5.17178e-07	1.24822e-05		Mif
ENSMUSG00000073016	261.303	-0.665965	0.132716	-5.01797	5.22197e-07	1.25868e-05		Uprt
ENSMUSG00000057135	35.3231	1.90096	0.379558	5.00836	5.4897e-07	1.32148e-05		Scimp
ENSMUSG00000032294	1129.47	-0.523485	0.104594	-5.00493	5.58822e-07	1.34344e-05		Pkm
ENSMUSG00000078812	2411.95	-0.47043	0.0939998	-5.00458	5.59828e-07	1.3441e-05		Eif5a
ENSMUSG00000001416	1353.2	-0.572825	0.1145	-5.00284	5.64904e-07	1.35452e-05		Cct3
ENSMUSG00000028214	1059.34	-0.798302	0.159587	-5.0023	5.6651e-07	1.3566e-05		Gem
ENSMUSG00000032298	606.697	-0.825129	0.165048	-4.99934	5.75278e-07	1.37581e-05		Neil1
ENSMUSG00000025364	1082.73	-0.514318	0.103218	-4.98284	6.26573e-07	1.49653e-05		Pa2g4
ENSMUSG00000027246	47.654	-1.4459	0.290463	-4.9779	6.42766e-07	1.53322e-05		Ell3
ENSMUSG00000033004	7913.62	-0.488397	0.098123	-4.9774	6.44439e-07	1.53522e-05		Mycbp2
ENSMUSG00000086501	93.8689	1.32195	0.265631	4.97664	6.46981e-07	1.53928e-05		4930597A21Rik
ENSMUSG00000024986	445.293	0.682889	0.137376	4.97094	6.66288e-07	1.58317e-05		Hhex
ENSMUSG00000064267	1129	0.481408	0.0968761	4.96931	6.71917e-07	1.59448e-05		Hvcn1
ENSMUSG00000019039	372.851	-0.613804	0.123635	-4.96466	6.8823e-07	1.63109e-05		Dalrd3
ENSMUSG00000041762	98.919	1.05464	0.212703	4.95825	7.11297e-07	1.68359e-05		Gpr155
ENSMUSG00000026596	752.685	-0.529543	0.106859	-4.95552	7.21356e-07	1.7052e-05		Abl2
ENSMUSG00000034614	170.933	0.940804	0.189893	4.95438	7.25615e-07	1.71307e-05		Pik3ip1
ENSMUSG00000036027	40.0011	-1.77709	0.358719	-4.95398	7.27105e-07	1.71438e-05		1810046K07Rik
ENSMUSG00000035199	349.276	-0.811406	0.163846	-4.95225	7.33617e-07	1.7267e-05		Arl6ip5
ENSMUSG00000070808	1032.15	0.595438	0.12024	4.95209	7.34207e-07	1.7267e-05		Gltscr1
ENSMUSG00000030655	10117	-0.466995	0.0943705	-4.94852	7.47782e-07	1.75638e-05		Smg1
ENSMUSG00000006519	717.7	-0.526661	0.10644	-4.94798	7.49893e-07	1.75909e-05		Cyba
ENSMUSG00000028494	36.1247	1.84626	0.373321	4.9455	7.59486e-07	1.77933e-05		Plin2
ENSMUSG00000029082	77.6013	-1.18682	0.240248	-4.93998	7.81307e-07	1.82812e-05		Bst1
ENSMUSG00000032803	1774.7	-0.472376	0.0957075	-4.93562	7.98955e-07	1.86704e-05		Cdv3
ENSMUSG00000079227	405.891	-0.641957	0.130129	-4.93325	8.08745e-07	1.88752e-05		Ccr5
ENSMUSG00000052214	517.242	-0.535301	0.108522	-4.93266	8.11192e-07	1.89083e-05		Opa3
ENSMUSG00000026341	6338.25	-0.472919	0.0959413	-4.92926	8.25434e-07	1.92159e-05		Actr3
ENSMUSG00000038593	193.692	0.960891	0.194993	4.92783	8.31459e-07	1.93317e-05		Tctn1
ENSMUSG00000036218	17.9625	-3.29238	0.668402	-4.92574	8.40415e-07	1.95152e-05		Pdzrn4
ENSMUSG00000024758	1995.78	-0.503283	0.102187	-4.92513	8.43042e-07	1.95395e-05		Rtn3
ENSMUSG00000076672	264.528	1.26339	0.256525	4.925	8.43585e-07	1.95395e-05		Ighv3-6
ENSMUSG00000029570	122.339	1.37688	0.279586	4.9247	8.44906e-07	1.95455e-05		Lfng
ENSMUSG00000047842	21.7959	2.38424	0.484501	4.92102	8.60939e-07	1.98914e-05		Diras2
ENSMUSG00000104554	132.898	-1.19816	0.243552	-4.91954	8.67478e-07	2.00173e-05		Gm42835
ENSMUSG00000041354	213.856	0.803977	0.163483	4.9178	8.75243e-07	2.01712e-05		Rgl2
ENSMUSG00000011257	571.207	-0.544169	0.110698	-4.9158	8.84205e-07	2.03522e-05		Pabpc4
ENSMUSG00000033900	736.826	-1.4926	0.303672	-4.91517	8.87038e-07	2.03919e-05		Map9
ENSMUSG00000040350	1609.83	-0.682244	0.138834	-4.91409	8.9196e-07	2.04794e-05		Trim7
ENSMUSG00000024251	1606.03	-0.510137	0.103901	-4.90984	9.11514e-07	2.09023e-05		Thada
ENSMUSG00000037788	258.422	-0.671433	0.136847	-4.90645	9.27382e-07	2.12397e-05		Vopp1
ENSMUSG00000031971	108.354	-1.10581	0.225433	-4.90527	9.33011e-07	2.13421e-05		Ccsap
ENSMUSG00000085148	152.547	-0.982922	0.200449	-4.9036	9.40947e-07	2.14968e-05		Mir22hg
ENSMUSG00000109555	94.7366	1.27609	0.260426	4.9	9.58379e-07	2.18679e-05		Gm44891
ENSMUSG00000052713	1406.78	0.420457	0.0858588	4.89708	9.72733e-07	2.2168e-05		Zfp608
ENSMUSG00000041870	1125.11	-0.541415	0.110681	-4.89166	9.99886e-07	2.27585e-05		Ankrd13a
ENSMUSG00000095170	108.39	1.01668	0.207881	4.89067	1.00491e-06	2.28447e-05		Ighv8-11
ENSMUSG00000027184	5525.22	-0.363677	0.0743716	-4.89	1.00836e-06	2.28947e-05		Caprin1
ENSMUSG00000043940	61.0105	1.68494	0.344904	4.88524	1.03302e-06	2.34258e-05		Wdfy3
ENSMUSG00000035697	2962.69	0.529945	0.108486	4.88492	1.03473e-06	2.34356e-05		Arhgap45
ENSMUSG00000032279	434.465	-0.610524	0.125013	-4.8837	1.04114e-06	2.35517e-05		Idh3a
ENSMUSG00000042354	658.383	-0.559182	0.114527	-4.88252	1.04739e-06	2.36641e-05		Gnl3
ENSMUSG00000036322	6564.31	-0.434757	0.08908	-4.88052	1.05804e-06	2.38754e-05		H2-Ea-ps
ENSMUSG00000095981	193.8	0.845171	0.17327	4.87778	1.07287e-06	2.41804e-05		Ighv10-1
ENSMUSG00000020657	243.122	-0.733178	0.150426	-4.87401	1.09356e-06	2.46166e-05		Dnajc27
ENSMUSG00000015568	36.5101	2.09506	0.43036	4.86815	1.12645e-06	2.53151e-05		Lpl
ENSMUSG00000027947	181.657	0.878067	0.180375	4.868	1.12735e-06	2.53151e-05		Il6ra
ENSMUSG00000052738	302.731	-0.723866	0.148812	-4.8643	1.14862e-06	2.57613e-05		Suclg1
ENSMUSG00000047731	621.888	-0.553651	0.113826	-4.864	1.15038e-06	2.57693e-05		Wbp1l
ENSMUSG00000021200	185.021	-1.07451	0.220991	-4.86224	1.16063e-06	2.59674e-05		Asb2
ENSMUSG00000034708	622.114	-0.75116	0.154545	-4.86046	1.17113e-06	2.61705e-05		Grn
ENSMUSG00000085213	59.0372	1.34646	0.277265	4.85621	1.19657e-06	2.67064e-05		Gm13091
ENSMUSG00000028970	131.298	-0.943866	0.194373	-4.85595	1.1981e-06	2.67083e-05		Abcb1b
ENSMUSG00000020422	89.7874	1.24401	0.256334	4.85309	1.21553e-06	2.70639e-05		Tns3
ENSMUSG00000005973	103.094	-1.20084	0.247915	-4.84377	1.274e-06	2.83211e-05		Rcn1
ENSMUSG00000026618	629.98	-0.546753	0.112881	-4.8436	1.27508e-06	2.83211e-05		Iars2
ENSMUSG00000026944	408.042	-0.663903	0.137099	-4.84252	1.28204e-06	2.84415e-05		Abca2
ENSMUSG00000036896	39.778	2.57365	0.533192	4.82687	1.38696e-06	3.06951e-05		C1qc
ENSMUSG00000075031	74.7549	-1.25878	0.260858	-4.82555	1.39619e-06	3.08622e-05		Hist1h2bb
ENSMUSG00000046230	2018.12	-0.489107	0.101403	-4.82341	1.41123e-06	3.11572e-05		Vps13a
ENSMUSG00000078153	323.447	-0.690348	0.143159	-4.82226	1.41941e-06	3.13001e-05		Psme2b
ENSMUSG00000079018	44.1719	1.71751	0.356581	4.8166	1.46023e-06	3.21619e-05		Ly6c1
ENSMUSG00000096727	184.181	-0.868911	0.180441	-4.81548	1.46847e-06	3.23047e-05		Psmb9
ENSMUSG00000018774	215.987	0.905239	0.188006	4.81494	1.47241e-06	3.23527e-05		Cd68
ENSMUSG00000107092	101.29	-1.37658	0.286069	-4.81205	1.49392e-06	3.2786e-05		Gm7993
ENSMUSG00000046329	139.723	0.904848	0.188128	4.80975	1.5112e-06	3.31258e-05		Slc25a23
ENSMUSG00000059195	534.895	-0.837792	0.174233	-4.80846	1.521e-06	3.33008e-05		Gm12715
ENSMUSG00000022016	1624.24	-0.51335	0.106792	-4.80699	1.53216e-06	3.35054e-05		Akap11
ENSMUSG00000004730	72.5877	1.48781	0.310167	4.79679	1.61232e-06	3.52164e-05		Adgre1
ENSMUSG00000084786	1182.96	-0.439056	0.0915865	-4.7939	1.63573e-06	3.56853e-05		Ubl5
ENSMUSG00000023965	346.881	-0.568748	0.118778	-4.78834	1.68169e-06	3.66446e-05		Fbxl17
ENSMUSG00000021583	1490.88	-0.412226	0.0861741	-4.78365	1.72144e-06	3.74662e-05		Erap1
ENSMUSG00000110631	94.478	-1.49849	0.313457	-4.78052	1.74843e-06	3.80088e-05		Gm45836
ENSMUSG00000026979	2663.02	-0.403916	0.0845168	-4.77912	1.76066e-06	3.82295e-05		Psd4
ENSMUSG00000044811	39.9557	1.75751	0.36783	4.77805	1.76999e-06	3.83868e-05		Cd300c2
ENSMUSG00000073492	113.794	1.0991	0.230086	4.77691	1.78012e-06	3.85608e-05		Gm10521
ENSMUSG00000023022	42.0191	1.56871	0.329072	4.76707	1.86928e-06	4.04447e-05		Lima1
ENSMUSG00000106383	114.905	1.07619	0.225773	4.76669	1.87277e-06	4.04725e-05		E330034L11Rik
ENSMUSG00000040522	26.8714	2.66696	0.559756	4.7645	1.8932e-06	4.08661e-05		Tlr8
ENSMUSG00000037754	8164.55	-0.626178	0.131436	-4.76411	1.89688e-06	4.08974e-05		Ppp1r16b
ENSMUSG00000031207	7482.5	0.420254	0.0882922	4.75981	1.93778e-06	4.17303e-05		Msn
ENSMUSG00000034612	215.241	0.778494	0.1636	4.75851	1.95027e-06	4.19503e-05		Chst11
ENSMUSG00000005732	553.073	-0.605914	0.127434	-4.75474	1.98704e-06	4.26911e-05		Ranbp1
ENSMUSG00000024334	409.111	-0.721556	0.15177	-4.75428	1.99154e-06	4.2738e-05		H2-Oa
ENSMUSG00000053821	8.27441	-5.71981	1.20449	-4.74873	2.04701e-06	4.38261e-05		Gm9922
ENSMUSG00000078942	313.218	-0.802016	0.168883	-4.74893	2.04498e-06	4.38261e-05		Naip6
ENSMUSG00000008496	2502.91	0.467266	0.0984189	4.74773	2.05715e-06	4.39919e-05		Pou2f2
ENSMUSG00000032679	38.343	-1.78478	0.375976	-4.74706	2.06399e-06	4.4087e-05		Cd59a
ENSMUSG00000097838	767.747	0.654301	0.137856	4.74625	2.07222e-06	4.42113e-05		C530050E15Rik
ENSMUSG00000044350	310.649	-0.629843	0.132877	-4.74003	2.13687e-06	4.55378e-05		Lacc1
ENSMUSG00000034832	1007.83	0.502241	0.105986	4.73875	2.15042e-06	4.57737e-05		Tet3
ENSMUSG00000066357	208.256	-0.886735	0.187162	-4.7378	2.16047e-06	4.59343e-05		Wdr6
ENSMUSG00000036853	74.9767	1.15477	0.243833	4.73591	2.18075e-06	4.6312e-05		Mcoln3
ENSMUSG00000106837	106.431	1.00663	0.212814	4.73011	2.24394e-06	4.7599e-05		D630030B08Rik
ENSMUSG00000026938	31.0365	2.35765	0.49856	4.72891	2.25728e-06	4.78267e-05		Fcna
ENSMUSG00000022914	3823.69	0.396098	0.083836	4.72468	2.30479e-06	4.87212e-05		Brwd1
ENSMUSG00000037474	243.439	-0.77491	0.164005	-4.72491	2.30218e-06	4.87212e-05		Dtl
ENSMUSG00000009621	1226.81	-0.448324	0.0949145	-4.72345	2.31873e-06	4.89595e-05		Vav2
ENSMUSG00000029674	112.164	-0.91922	0.1947	-4.7212	2.34456e-06	4.94482e-05		Limk1
ENSMUSG00000048078	100.992	-1.05406	0.223317	-4.72001	2.35828e-06	4.96806e-05		Tenm4
ENSMUSG00000056498	537.314	-0.844134	0.178853	-4.71971	2.36184e-06	4.96986e-05		Tmem154
ENSMUSG00000061751	64.8621	-1.535	0.325368	-4.71772	2.38506e-06	5.01298e-05		Kalrn
ENSMUSG00000004814	10.3117	4.84436	1.02715	4.71629	2.40178e-06	5.02517e-05		Ccl24
ENSMUSG00000038563	239.766	-0.709672	0.150467	-4.71647	2.39972e-06	5.02517e-05		Efl1
ENSMUSG00000041852	3191.96	-0.379751	0.0805186	-4.71632	2.40148e-06	5.02517e-05		Tcf20
ENSMUSG00000061559	324.474	-0.692665	0.146862	-4.71643	2.40019e-06	5.02517e-05		Wdr61
ENSMUSG00000043051	32.465	-1.64719	0.349316	-4.71548	2.41143e-06	5.03962e-05		Disc1
ENSMUSG00000000563	1219.85	-0.436025	0.0924893	-4.71433	2.42511e-06	5.06244e-05		Atp5f1
ENSMUSG00000036371	4614.63	-0.407485	0.0865161	-4.70993	2.47801e-06	5.16701e-05		Serbp1
ENSMUSG00000022905	2160.46	-0.487096	0.103448	-4.7086	2.49425e-06	5.19499e-05		Kpna1
ENSMUSG00000035459	34.1362	1.85765	0.394581	4.70789	2.50294e-06	5.2072e-05		Stab2
ENSMUSG00000031422	1646.41	-0.604801	0.128506	-4.70642	2.52102e-06	5.23887e-05		Morf4l2
ENSMUSG00000026177	40.4046	1.73612	0.368968	4.70533	2.53455e-06	5.25512e-05		Slc11a1
ENSMUSG00000038020	21.1623	2.48142	0.527345	4.7055	2.53248e-06	5.25512e-05		Rapgefl1
ENSMUSG00000026020	1560.34	-0.543496	0.11559	-4.70193	2.57717e-06	5.33748e-05		Nop58
ENSMUSG00000028459	1621.11	-0.393645	0.0837557	-4.69991	2.60274e-06	5.38436e-05		Cd72
ENSMUSG00000022297	35.3739	-2.257	0.480478	-4.69741	2.63479e-06	5.44453e-05		Fzd6
ENSMUSG00000050628	293.671	-0.654578	0.13938	-4.69637	2.64827e-06	5.46625e-05		Ubald2
ENSMUSG00000032849	120.367	0.97345	0.207342	4.69491	2.6673e-06	5.49936e-05		Abcc4
ENSMUSG00000076587	97.9923	1.2703	0.270659	4.69335	2.68769e-06	5.5352e-05		Igkv6-20
ENSMUSG00000023236	13.6165	-3.45689	0.737366	-4.68816	2.75677e-06	5.6711e-05		Scg5
ENSMUSG00000046668	237.969	0.764141	0.163039	4.68686	2.77433e-06	5.70086e-05		Cxxc5
ENSMUSG00000000976	525.654	0.63206	0.134981	4.68257	2.83298e-06	5.81489e-05		Heatr6
ENSMUSG00000041096	817.094	-0.615339	0.131447	-4.68129	2.85079e-06	5.84491e-05		Tspyl2
ENSMUSG00000097347	444.265	0.596922	0.127684	4.67499	2.93965e-06	6.02039e-05		Gm17275
ENSMUSG00000022801	1128.14	-0.40557	0.0867845	-4.67329	2.96407e-06	6.06364e-05		Lrch3
ENSMUSG00000001700	1838.28	-0.620291	0.132779	-4.67161	2.98845e-06	6.10674e-05		Gramd3
ENSMUSG00000071068	1531.99	0.474515	0.101736	4.66419	3.09837e-06	6.32433e-05		Treml2
ENSMUSG00000026670	509.434	-0.652793	0.140041	-4.66143	3.14019e-06	6.40257e-05		Uap1
ENSMUSG00000015305	61.4909	1.47685	0.316902	4.66027	3.15797e-06	6.43169e-05		Sash1
ENSMUSG00000020064	1777.19	0.428209	0.0919965	4.65463	3.24569e-06	6.60303e-05		Herc4
ENSMUSG00000055866	402.975	-0.684671	0.147129	-4.65354	3.26282e-06	6.63055e-05		Per2
ENSMUSG00000018583	1892.33	-0.472453	0.101592	-4.65051	3.31115e-06	6.72135e-05		G3bp1
ENSMUSG00000024712	850.114	0.510855	0.109893	4.64868	3.3407e-06	6.77386e-05		Rfk
ENSMUSG00000003992	43.8302	1.79191	0.38578	4.6449	3.40235e-06	6.89126e-05		Ssbp2
ENSMUSG00000020990	27.249	1.93392	0.416772	4.64024	3.48005e-06	7.04089e-05		Cdkl1
ENSMUSG00000004865	1165.14	-0.411727	0.0887942	-4.63687	3.53727e-06	7.14879e-05		Srpk1
ENSMUSG00000102364	93.4247	1.0625	0.22929	4.63388	3.58878e-06	7.24492e-05		Ighv8-5
ENSMUSG00000021048	310.396	-0.681021	0.147032	-4.63181	3.62491e-06	7.30984e-05		Mthfd1
ENSMUSG00000027630	2235.07	-0.505792	0.109208	-4.63146	3.63098e-06	7.31406e-05		Tbl1xr1
ENSMUSG00000006818	320.978	-0.643006	0.138915	-4.62876	3.67858e-06	7.40184e-05		Sod2
ENSMUSG00000039568	1019.01	-0.550015	0.118936	-4.62447	3.75554e-06	7.54844e-05		Ubald1
ENSMUSG00000033629	457.287	-0.642259	0.138983	-4.62113	3.81663e-06	7.66284e-05		Hacd3
ENSMUSG00000024759	1855.63	-0.495227	0.107214	-4.61907	3.8546e-06	7.72494e-05		Atl3
ENSMUSG00000035901	1373.22	-0.380897	0.0824632	-4.619	3.85596e-06	7.72494e-05		Dennd5a
ENSMUSG00000022575	260.985	-0.644933	0.139693	-4.6168	3.89702e-06	7.7987e-05		Gsdmd
ENSMUSG00000024670	20.9369	-2.59562	0.563272	-4.60812	4.06335e-06	8.12273e-05		Cd6
ENSMUSG00000031633	269.07	-0.838615	0.182074	-4.60591	4.10665e-06	8.20036e-05		Slc25a4
ENSMUSG00000043079	53.3001	-1.32173	0.287008	-4.6052	4.12072e-06	8.21954e-05		Synpo
ENSMUSG00000022555	273.897	-0.785193	0.170526	-4.60455	4.13368e-06	8.23646e-05		Dgat1
ENSMUSG00000015143	75.6315	1.24906	0.271456	4.60135	4.19752e-06	8.35462e-05		Actn1
ENSMUSG00000018474	1060.91	-0.421021	0.0915229	-4.60017	4.22149e-06	8.39324e-05		Chd3
ENSMUSG00000016559	5362.18	-0.448161	0.0975159	-4.59577	4.31151e-06	8.56296e-05		H3f3b
ENSMUSG00000026637	589.584	0.645859	0.140561	4.59487	4.33026e-06	8.59093e-05		Traf5
ENSMUSG00000094345	345.362	2.23823	0.487188	4.59419	4.34429e-06	8.60947e-05		Igkv14-126
ENSMUSG00000021814	392.706	-0.509674	0.111181	-4.58418	4.55773e-06	9.02274e-05		Anxa7
ENSMUSG00000021945	932.295	0.432064	0.0943801	4.57792	4.69623e-06	9.28693e-05		Zmym2
ENSMUSG00000078429	425.446	0.531863	0.116325	4.57223	4.82563e-06	9.53256e-05		Ctdsp2
ENSMUSG00000020225	517.269	-0.605498	0.132511	-4.56942	4.89087e-06	9.65107e-05		Tmbim4
ENSMUSG00000056076	1260.22	-0.452437	0.0990684	-4.56691	4.94962e-06	9.74609e-05		Eif3b
ENSMUSG00000081771	56.7443	-1.31369	0.287645	-4.56704	4.94653e-06	9.74609e-05		Gm15381
ENSMUSG00000039637	853.164	-0.49628	0.108674	-4.56668	4.9552e-06	9.74665e-05		Coro7
ENSMUSG00000082028	29.387	1.83636	0.402665	4.56052	5.10273e-06	0.000100261		Gm1826
ENSMUSG00000026603	21.6981	-2.05259	0.451893	-4.54221	5.56667e-06	0.00010926		Smyd2
ENSMUSG00000042644	2520.6	-0.359119	0.0790704	-4.54177	5.57845e-06	0.000109375		Itpr3
ENSMUSG00000024044	29.534	2.258	0.49723	4.54116	5.59448e-06	0.000109455		Epb41l3
ENSMUSG00000028957	92.9122	-1.08111	0.238063	-4.54129	5.59121e-06	0.000109455		Per3
ENSMUSG00000025058	623.309	-0.557726	0.122829	-4.54066	5.60792e-06	0.000109602		5430427O19Rik
ENSMUSG00000061740	7.84405	5.73655	1.26388	4.53884	5.65657e-06	0.000110435		Cyp2d22
ENSMUSG00000046245	37.004	2.28775	0.504395	4.53563	5.74316e-06	0.000112007		Pilra
ENSMUSG00000041528	678.722	-0.496667	0.10957	-4.53289	5.81824e-06	0.000113278		Rnf123
ENSMUSG00000000903	182.453	1.04123	0.229906	4.52893	5.92839e-06	0.000115253		Vpreb3
ENSMUSG00000071855	148.276	-0.821727	0.181539	-4.52644	5.9985e-06	0.000116493		Ccdc112
ENSMUSG00000038594	340.027	-0.629841	0.139173	-4.52558	6.02297e-06	0.000116844		Cep85l
ENSMUSG00000022360	1140.59	-0.437559	0.0967235	-4.52381	6.07352e-06	0.000117701		Atad2
ENSMUSG00000052889	4223.53	0.30054	0.0664658	4.52172	6.13404e-06	0.000118749		Prkcb
ENSMUSG00000026615	1810.38	-0.547166	0.121041	-4.52049	6.1696e-06	0.000119311		Eprs
ENSMUSG00000090246	199.794	-0.753697	0.16687	-4.51667	6.28196e-06	0.000121229		Gm17017
ENSMUSG00000104927	186.847	0.874284	0.193562	4.51682	6.27759e-06	0.000121229		Gm43388
ENSMUSG00000038172	826.039	-0.418052	0.0925877	-4.5152	6.32557e-06	0.000121943		Ttc39b
ENSMUSG00000048814	35.2964	-2.02196	0.448145	-4.51184	6.42675e-06	0.000123764		Lonrf2
ENSMUSG00000035954	103.253	1.13614	0.251923	4.50987	6.48676e-06	0.000124789		Dock4
ENSMUSG00000010914	201.716	-0.701189	0.155553	-4.50772	6.55274e-06	0.000125926		Pdhx
ENSMUSG00000103197	335.253	-0.626958	0.139119	-4.50665	6.58605e-06	0.000126434		Gm37642
ENSMUSG00000042759	36.339	1.53914	0.341645	4.5051	6.63408e-06	0.000127224		Apobr
ENSMUSG00000021384	118.936	0.971937	0.215787	4.50415	6.66376e-06	0.000127597		Susd3
ENSMUSG00000025261	7900	-0.412281	0.0915359	-4.50404	6.66744e-06	0.000127597		Huwe1
ENSMUSG00000038550	109.241	-0.910255	0.202293	-4.49969	6.80531e-06	0.0001301		Ciart
ENSMUSG00000053310	27.5049	1.82507	0.406144	4.49364	7.00144e-06	0.000133711		Nrgn
ENSMUSG00000039953	144.343	-0.870774	0.193877	-4.49136	7.07692e-06	0.000135012		Clstn1
ENSMUSG00000021690	1405.27	-0.649514	0.144641	-4.49051	7.10515e-06	0.00013541		Jmy
ENSMUSG00000006127	628.864	0.627677	0.139795	4.48999	7.12276e-06	0.000135465		Inpp5k
ENSMUSG00000097554	1084.01	-0.496988	0.110686	-4.49006	7.12019e-06	0.000135465		Gm26825
ENSMUSG00000008845	23.736	2.58012	0.574929	4.48771	7.19917e-06	0.000136777		Cd163
ENSMUSG00000098814	3954.71	0.561429	0.125131	4.48672	7.23291e-06	0.000137276		Igkv19-93
ENSMUSG00000028649	32664.7	-0.325911	0.0726646	-4.48515	7.28639e-06	0.000138006		Macf1
ENSMUSG00000037876	12778.2	-0.428972	0.0956424	-4.48516	7.2859e-06	0.000138006		Jmjd1c
ENSMUSG00000053644	168.564	0.763945	0.170378	4.48383	7.33139e-06	0.000138573		Aldh7a1
ENSMUSG00000034652	66.6153	1.34419	0.299835	4.4831	7.35667e-06	0.000138908		Cd300a
ENSMUSG00000026117	17.9578	-2.26275	0.504804	-4.48244	7.37959e-06	0.000139198		Zap70
ENSMUSG00000021474	337.492	-0.588996	0.131441	-4.48105	7.42754e-06	0.000139959		Sfxn1
ENSMUSG00000042167	934.425	-0.402228	0.0897781	-4.48024	7.45578e-06	0.000140347		Papd4
ENSMUSG00000004698	1070.47	0.481719	0.10753	4.47988	7.46866e-06	0.000140446		Hdac9
ENSMUSG00000079442	616.723	-0.578229	0.129081	-4.47957	7.47935e-06	0.000140503		St6galnac4
ENSMUSG00000025034	251.174	0.700292	0.156415	4.47715	7.56448e-06	0.000141958		Trim8
ENSMUSG00000024807	1067.59	0.452754	0.101246	4.47184	7.75499e-06	0.000145384		Syvn1
ENSMUSG00000071369	652.363	-0.478348	0.10699	-4.47095	7.78723e-06	0.00014584		Map3k5
ENSMUSG00000063889	4929.5	-0.458855	0.102661	-4.4696	7.83673e-06	0.000146618		Crem
ENSMUSG00000034317	781.083	0.64255	0.143813	4.46794	7.89753e-06	0.000147605		Trim59
ENSMUSG00000048277	1383.03	-0.532492	0.119199	-4.46725	7.92329e-06	0.000147936		Syngr2
ENSMUSG00000042675	392.521	0.565224	0.126574	4.46556	7.98578e-06	0.000148952		Ypel3
ENSMUSG00000050271	289.797	0.642489	0.143895	4.46498	8.00752e-06	0.000149206		Prag1
ENSMUSG00000030737	18.9963	2.58694	0.579642	4.463	8.08211e-06	0.000150443		Slco2b1
ENSMUSG00000027108	484.044	-0.534827	0.11991	-4.46023	8.18713e-06	0.000152044		Ola1
ENSMUSG00000027423	2085.18	0.360936	0.0809298	4.45986	8.20116e-06	0.000152044		Snx5
ENSMUSG00000042474	5657.2	0.383281	0.0859353	4.46012	8.19157e-06	0.000152044		Fcmr
ENSMUSG00000029191	910.063	0.482981	0.108317	4.45897	8.23536e-06	0.000152524		Rfc1
ENSMUSG00000021423	1551.06	-0.43589	0.0978812	-4.45325	8.45788e-06	0.000156488		Ly86
ENSMUSG00000047473	22.7116	2.13621	0.479858	4.45174	8.51754e-06	0.000157275		Zfp30
ENSMUSG00000047735	2274.51	0.421116	0.0945933	4.45186	8.5131e-06	0.000157275		Samd9l
ENSMUSG00000025938	64.5799	1.17135	0.263167	4.45097	8.54821e-06	0.000157683		Slco5a1
ENSMUSG00000084821	68.3751	1.38415	0.311119	4.44893	8.62981e-06	0.000159029		Gm15880
ENSMUSG00000026770	82.2229	1.14423	0.257479	4.44395	8.83206e-06	0.000162593		Il2ra
ENSMUSG00000039270	112.329	1.00123	0.225432	4.4414	8.93765e-06	0.000164372		Megf9
ENSMUSG00000048163	431.731	0.599848	0.135079	4.4407	8.96647e-06	0.000164573		Selplg
ENSMUSG00000062727	43.4105	-1.67574	0.377347	-4.44084	8.96089e-06	0.000164573		Hist1h2bk
ENSMUSG00000039987	2075.49	-0.505011	0.11374	-4.44005	8.9939e-06	0.000164912		Phtf2
ENSMUSG00000076545	568.682	0.697057	0.157104	4.43692	9.12572e-06	0.000167162		Igkv4-72
ENSMUSG00000045211	118.506	-0.95923	0.216231	-4.43613	9.15889e-06	0.000167603		Nudt18
ENSMUSG00000055371	327.925	-0.691224	0.155825	-4.43591	9.16857e-06	0.000167613		Stam2
ENSMUSG00000025743	187.244	0.996836	0.22486	4.43314	9.2871e-06	0.000169612		Sdc3
ENSMUSG00000026358	897.472	-1.3707	0.309312	-4.43145	9.36023e-06	0.000170778		Rgs1
ENSMUSG00000021411	459.662	0.688422	0.155451	4.42856	9.48635e-06	0.000172907		Pxdc1
ENSMUSG00000027293	541.979	0.558145	0.126061	4.42759	9.52916e-06	0.000173406		Ehd4
ENSMUSG00000074656	1191.32	-0.470513	0.10627	-4.42751	9.53255e-06	0.000173406		Eif2s2
ENSMUSG00000032221	109.078	-1.39172	0.314363	-4.4271	9.55065e-06	0.000173563		Mns1
ENSMUSG00000022475	285.326	0.678517	0.153317	4.42559	9.61797e-06	0.000174614		Hdac7
ENSMUSG00000029189	61.4883	-1.2333	0.2787	-4.42518	9.63602e-06	0.000174769		Sel1l3
ENSMUSG00000051344	1189.14	0.414593	0.0937042	4.42449	9.66714e-06	0.000175161		Plekhm3
ENSMUSG00000029430	755.775	-0.554774	0.125498	-4.42058	9.84354e-06	0.000178182		Ran
ENSMUSG00000026104	586.216	-0.506137	0.114545	-4.41868	9.93042e-06	0.000179578		Stat1
ENSMUSG00000078122	15.1368	3.46944	0.785501	4.41685	1.00149e-05	0.000180927		F630028O10Rik
ENSMUSG00000039841	1626.03	-0.440695	0.0997824	-4.41656	1.00284e-05	0.000180994		Zfp800
ENSMUSG00000048031	182.911	-0.895401	0.202759	-4.41608	1.00506e-05	0.000181215		Fcrl5
ENSMUSG00000074364	53.258	1.28152	0.29021	4.41582	1.00627e-05	0.000181256		Ehd2
ENSMUSG00000057156	120.894	-0.926038	0.209744	-4.41508	1.00974e-05	0.000181704		Homez
ENSMUSG00000047123	299.919	-0.751029	0.170149	-4.41395	1.015e-05	0.000182471		Ticam1
ENSMUSG00000037270	5107.52	-0.441482	0.100063	-4.41204	1.024e-05	0.00018391		4932438A13Rik
ENSMUSG00000037321	809.073	-0.441281	0.100039	-4.41111	1.02842e-05	0.000184523		Tap1
ENSMUSG00000085156	355.321	-0.615615	0.139646	-4.40841	1.04135e-05	0.000186661		Snhg15
ENSMUSG00000055762	1187.62	-0.420895	0.0954932	-4.40759	1.04527e-05	0.000187182		Eef1d
ENSMUSG00000030451	2220.97	-0.452426	0.102679	-4.40623	1.05186e-05	0.000188178		Herc2
ENSMUSG00000001366	246.735	-0.670631	0.152283	-4.40386	1.06343e-05	0.000190064		Fbxo9
ENSMUSG00000032244	1028.52	-0.588063	0.133578	-4.40238	1.07069e-05	0.000191176		Fem1b
ENSMUSG00000082286	153.983	1.00458	0.228233	4.40157	1.07469e-05	0.000191704		Pisd-ps1
ENSMUSG00000000085	521.522	-0.538995	0.122477	-4.40077	1.07866e-05	0.000192226		Scmh1
ENSMUSG00000072620	410.656	1.47515	0.335329	4.3991	1.08699e-05	0.000193522		Slfn2
ENSMUSG00000028107	341.749	-0.634576	0.144349	-4.39613	1.10197e-05	0.000195999		Tars2
ENSMUSG00000095794	384.921	0.598075	0.136056	4.3958	1.10366e-05	0.00019611		Igkv6-17
ENSMUSG00000079491	82.5529	-1.29899	0.29572	-4.39265	1.11979e-05	0.000198785		H2-T10
ENSMUSG00000034947	35.9012	1.67284	0.381188	4.38847	1.14149e-05	0.00020244		Tmem106a
ENSMUSG00000027580	5907.94	-0.391302	0.0891758	-4.38799	1.14403e-05	0.000202697		Helz2
ENSMUSG00000030471	428.061	-0.691686	0.157752	-4.38464	1.16175e-05	0.000205638		Zdhhc13
ENSMUSG00000042055	339.807	-0.603367	0.137625	-4.38413	1.16452e-05	0.00020593		Wdr11
ENSMUSG00000026456	94.3898	0.999159	0.227975	4.38276	1.17188e-05	0.0002067		Cyb5r1
ENSMUSG00000078945	115.728	-1.06197	0.242309	-4.38269	1.17225e-05	0.0002067		Naip2
ENSMUSG00000079197	440.429	-0.584447	0.133342	-4.38309	1.1701e-05	0.0002067		Psme2
ENSMUSG00000034709	413.661	-0.539691	0.123162	-4.38196	1.17617e-05	0.000207193		Ppp1r21
ENSMUSG00000054920	137.181	-0.949878	0.216862	-4.38011	1.1862e-05	0.00020876		Klhl5
ENSMUSG00000067341	389.049	-0.614452	0.140369	-4.3774	1.20105e-05	0.000211172		H2-Eb2
ENSMUSG00000113041	203.78	-0.939812	0.214726	-4.3768	1.20435e-05	0.000211549		CT025556.1
ENSMUSG00000027678	2181.39	0.385361	0.0880957	4.37434	1.21801e-05	0.000213745		Ncoa3
ENSMUSG00000063229	911.372	-0.577515	0.132055	-4.37329	1.22388e-05	0.000214569		Ldha
ENSMUSG00000027858	104.427	1.06139	0.242722	4.37285	1.22635e-05	0.000214798		Tspan2
ENSMUSG00000031079	24.9868	2.11867	0.484602	4.37197	1.23128e-05	0.000215457		Zfp300
ENSMUSG00000006356	126.663	1.11351	0.254723	4.37146	1.23416e-05	0.000215755		Crip2
ENSMUSG00000034300	277.939	-0.702349	0.160838	-4.3668	1.26078e-05	0.0002202		Fam53c
ENSMUSG00000016319	2872.39	-0.45001	0.103109	-4.3644	1.27471e-05	0.000222421		Slc25a5
ENSMUSG00000024542	879.328	-0.458702	0.105124	-4.36343	1.2804e-05	0.000223202		Cep192
ENSMUSG00000059796	1881.73	-0.491417	0.112653	-4.36221	1.28756e-05	0.000224237		Eif4a1
ENSMUSG00000038670	42.7832	1.7358	0.398021	4.36107	1.29426e-05	0.000225191		Mybpc2
ENSMUSG00000023104	1059.69	-0.495397	0.113605	-4.36068	1.29659e-05	0.000225383		Rfc2
ENSMUSG00000022672	1571.82	-0.432108	0.0991516	-4.35806	1.31223e-05	0.000227887		Prkdc
ENSMUSG00000024054	3593.22	0.401799	0.0922207	4.35693	1.31899e-05	0.000228844		Smchd1
ENSMUSG00000064168	33.2923	-1.81659	0.417083	-4.35546	1.32788e-05	0.00023017		Hist1h2bh
ENSMUSG00000102808	8.51738	5.12399	1.17654	4.35514	1.32979e-05	0.000230284		5430420F09Rik
ENSMUSG00000039115	45.7498	1.74236	0.400709	4.3482	1.37259e-05	0.000237249		Itga9
ENSMUSG00000035042	98.1958	1.17495	0.270435	4.34465	1.39498e-05	0.000240893		Ccl5
ENSMUSG00000022377	976.249	-0.403574	0.0928965	-4.34434	1.39698e-05	0.000241011		Asap1
ENSMUSG00000020936	589.98	-0.445447	0.10255	-4.34371	1.40097e-05	0.000241473		Nmt1
ENSMUSG00000040687	623.943	0.573939	0.13227	4.33916	1.4303e-05	0.000246299		Madd
ENSMUSG00000026219	4221.25	-0.370967	0.0856259	-4.33242	1.4748e-05	0.000253724		Trip12
ENSMUSG00000026739	1626.07	-0.372444	0.0859776	-4.33187	1.47849e-05	0.000254121		Bmi1
ENSMUSG00000004707	739.929	-0.426268	0.0984106	-4.33153	1.48078e-05	0.000254276		Ly9
ENSMUSG00000029475	982.314	-0.547694	0.126623	-4.32539	1.52264e-05	0.00026122		Kdm2b
ENSMUSG00000019777	548.437	-0.579257	0.133977	-4.32355	1.53541e-05	0.000263166		Hdac2
ENSMUSG00000111839	25.9901	2.14415	0.496569	4.31793	1.57496e-05	0.000269443		AC166078.2
ENSMUSG00000025277	95.1115	-1.11469	0.258218	-4.31686	1.58264e-05	0.000270505		Abhd6
ENSMUSG00000029833	879.617	-0.482502	0.111778	-4.31662	1.58436e-05	0.000270547		Trim24
ENSMUSG00000017007	88.3098	1.15057	0.266681	4.31441	1.6003e-05	0.000273016		Rbpjl
ENSMUSG00000056537	4862.02	-0.335659	0.0778436	-4.31197	1.61805e-05	0.000275788		Rlim
ENSMUSG00000035284	1560.42	-0.372825	0.0865008	-4.31008	1.63198e-05	0.000277906		Vps13c
ENSMUSG00000040627	18.4431	2.10922	0.489553	4.30847	1.64387e-05	0.000279412		Aicda
ENSMUSG00000042460	913.004	0.457555	0.106197	4.30853	1.64343e-05	0.000279412		C1galt1
ENSMUSG00000103614	65.8439	-1.58302	0.367516	-4.30736	1.65214e-05	0.000280559		Gm37949
ENSMUSG00000031328	3310.67	0.411525	0.0955517	4.30683	1.6561e-05	0.000280972		Flna
ENSMUSG00000027784	419.595	0.571148	0.132674	4.30491	1.67055e-05	0.000283162		Ppm1l
ENSMUSG00000043991	780.803	-0.502279	0.116685	-4.30458	1.67306e-05	0.000283326		Pura
ENSMUSG00000038623	398.876	-0.552219	0.128326	-4.30323	1.68323e-05	0.000284786		Tm6sf1
ENSMUSG00000033544	193.94	0.849748	0.197744	4.29721	1.72961e-05	0.000292364		Angptl1
ENSMUSG00000056708	1733.72	-0.529309	0.123214	-4.29586	1.74015e-05	0.000293875		Ier5
ENSMUSG00000034738	42.6157	-1.60291	0.373208	-4.29496	1.74724e-05	0.000294803		Nostrin
ENSMUSG00000056023	21.5001	-2.05143	0.478391	-4.28819	1.80131e-05	0.000303647		Gm9989
ENSMUSG00000028581	5559.1	-0.402716	0.0940477	-4.28204	1.85188e-05	0.000311886		Laptm5
ENSMUSG00000108232	14.5485	-2.81999	0.658667	-4.28136	1.85757e-05	0.000312558		Gm43916
ENSMUSG00000043384	565.985	-0.471716	0.110214	-4.27999	1.86899e-05	0.000314192		Gprasp1
ENSMUSG00000047454	252.798	-0.736486	0.172109	-4.27917	1.8759e-05	0.000315065		Gphn
ENSMUSG00000105504	191.855	-0.893223	0.208757	-4.27876	1.87936e-05	0.000315359		Gbp5
ENSMUSG00000021102	262.193	-0.696072	0.162916	-4.27258	1.93224e-05	0.000323937		Glrx5
ENSMUSG00000053510	3709.97	-0.383016	0.0896982	-4.27005	1.95432e-05	0.00032734		Nrd1
ENSMUSG00000024835	1759.68	-0.424413	0.0994799	-4.26632	1.98722e-05	0.000332547		Coro1b
ENSMUSG00000029924	263.7	-0.724474	0.169822	-4.26608	1.98936e-05	0.000332603		Slc37a3
ENSMUSG00000031245	302.89	0.593127	0.139041	4.26584	1.99152e-05	0.000332662		Hmgn5
ENSMUSG00000027067	1559.18	-0.43882	0.102999	-4.26043	2.04033e-05	0.000340506		Ssrp1
ENSMUSG00000067203	423.96	-0.496865	0.116638	-4.25988	2.04538e-05	0.000341038		H2-K2
ENSMUSG00000052040	1264.29	0.434121	0.101973	4.25722	2.06983e-05	0.000344803		Klf13
ENSMUSG00000057113	5790.68	-0.425467	0.0999603	-4.25636	2.07785e-05	0.000345826		Npm1
ENSMUSG00000038894	5820.59	-0.939142	0.220877	-4.25188	2.11987e-05	0.0003525		Irs2
ENSMUSG00000020718	360.354	0.694817	0.163442	4.25114	2.12684e-05	0.00035334		Polg2
ENSMUSG00000109684	843.925	0.490185	0.115315	4.25084	2.12973e-05	0.0003535		Gm45745
ENSMUSG00000021116	782.131	-0.440343	0.103657	-4.24809	2.15604e-05	0.000357545		Eif2s1
ENSMUSG00000069792	13.6209	2.93707	0.691603	4.24675	2.16893e-05	0.000359359		Wfdc17
ENSMUSG00000026176	505.634	0.601364	0.141615	4.24647	2.17167e-05	0.000359488		Ctdsp1
ENSMUSG00000042659	39.4232	-1.74951	0.412081	-4.24555	2.18054e-05	0.000360633		Arrdc4
ENSMUSG00000037548	3212.99	-0.382705	0.090163	-4.24459	2.18996e-05	0.00036154		H2-DMb2
ENSMUSG00000038702	36.0606	-1.72969	0.407487	-4.24479	2.18802e-05	0.00036154		Dsel
ENSMUSG00000033767	4008.14	-0.337773	0.0796086	-4.24292	2.20631e-05	0.000363873		D930015E06Rik
ENSMUSG00000103207	144.2	-0.9063	0.213612	-4.24274	2.20805e-05	0.000363873		Gm9874
ENSMUSG00000035637	86.7828	-0.96532	0.227586	-4.24156	2.21972e-05	0.000365469		Grhpr
ENSMUSG00000021012	1078.79	-0.444819	0.104886	-4.24097	2.22553e-05	0.000366097		Zc3h14
ENSMUSG00000000378	968.223	0.454111	0.107103	4.23993	2.23585e-05	0.000367467		Ccm2
ENSMUSG00000037443	138.718	-0.786566	0.185592	-4.23813	2.25384e-05	0.000370093		Cep85
ENSMUSG00000006717	133.639	-1.01011	0.238363	-4.23771	2.25814e-05	0.000370468		Acot13
ENSMUSG00000036298	36.6883	-1.70002	0.401699	-4.23208	2.31539e-05	0.000379522		Slc2a13
ENSMUSG00000016495	495.72	-0.562288	0.132902	-4.23086	2.32801e-05	0.000381251		Plgrkt
ENSMUSG00000037805	2225.64	-0.339969	0.080365	-4.23031	2.33371e-05	0.000381844		Rpl10a
ENSMUSG00000002307	341.762	0.620266	0.14665	4.22955	2.34157e-05	0.000382789		Daxx
ENSMUSG00000028268	306.081	-0.674226	0.159561	-4.2255	2.3841e-05	0.000389051		Gbp3
ENSMUSG00000043740	38.283	1.42521	0.337355	4.22466	2.39307e-05	0.000390167		B430306N03Rik
ENSMUSG00000094930	129.313	0.876426	0.207469	4.22438	2.396e-05	0.0003903		Igkv6-25
ENSMUSG00000025995	740.29	-0.608113	0.144025	-4.22229	2.41837e-05	0.000393594		Wdr75
ENSMUSG00000068663	549.732	-0.487857	0.115602	-4.22016	2.44125e-05	0.000396968		Clec16a
ENSMUSG00000035354	1540.14	-0.432961	0.102807	-4.21138	2.53817e-05	0.000412363		Uvrag
ENSMUSG00000029401	1307.55	-0.421948	0.100198	-4.21116	2.54066e-05	0.000412403		Rilpl2
ENSMUSG00000027326	170.468	-0.762892	0.181179	-4.21071	2.54564e-05	0.000412847		Knl1
ENSMUSG00000029804	473.193	-0.517987	0.123065	-4.20905	2.56445e-05	0.000415531		Herc3
ENSMUSG00000004626	879.827	-0.437961	0.104068	-4.20841	2.57176e-05	0.000415983		Stxbp2
ENSMUSG00000072621	84.0684	-0.977558	0.23228	-4.20854	2.57029e-05	0.000415983		Slfn10-ps
ENSMUSG00000000628	143.242	-0.715356	0.170245	-4.20192	2.6466e-05	0.000427712		Hk2
ENSMUSG00000032776	290.891	-0.623157	0.148349	-4.20062	2.66181e-05	0.000429792		Mctp2
ENSMUSG00000054099	200.685	-0.747951	0.178066	-4.20041	2.66436e-05	0.000429827		Slc25a40
ENSMUSG00000002897	1163.69	0.445521	0.106243	4.19342	2.74785e-05	0.000442907		Il17ra
ENSMUSG00000018697	497.543	-0.487104	0.116371	-4.18577	2.84204e-05	0.000457689		Aatf
ENSMUSG00000078771	172.663	-0.831445	0.198652	-4.18543	2.84633e-05	0.000457978		Evi2a
ENSMUSG00000026021	640.973	-0.493609	0.118308	-4.17225	3.01604e-05	0.00048486		Sumo1
ENSMUSG00000016921	2164.78	-0.417634	0.100107	-4.17188	3.02097e-05	0.000485229		Srsf6
ENSMUSG00000028175	57.7682	-1.17023	0.280523	-4.17159	3.02486e-05	0.00048543		Depdc1a
ENSMUSG00000040339	137.988	0.97772	0.234466	4.16998	3.04622e-05	0.000488431		Fam102b
ENSMUSG00000034088	1663.51	-0.476387	0.114276	-4.16872	3.0631e-05	0.00049071		Hdlbp
ENSMUSG00000051497	22.197	2.24448	0.538439	4.1685	3.06609e-05	0.000490761		Kcnj16
ENSMUSG00000038843	526.496	0.711501	0.170697	4.1682	3.07011e-05	0.000490978		Gcnt1
ENSMUSG00000030213	4034.02	0.407511	0.0977847	4.16743	3.08056e-05	0.000492221		Atf7ip
ENSMUSG00000053332	2995.86	-0.373707	0.0898203	-4.16061	3.17402e-05	0.000506714		Gas5
ENSMUSG00000024965	1014.98	-0.434946	0.104577	-4.15908	3.19534e-05	0.000509675		Fermt3
ENSMUSG00000032092	45.1473	-1.39296	0.335077	-4.15713	3.2227e-05	0.000513594		Mpzl2
ENSMUSG00000005103	1225.34	-0.388818	0.0936435	-4.15211	3.29429e-05	0.000524548		Wdr1
ENSMUSG00000110697	47.4805	-1.38527	0.333961	-4.14799	3.35401e-05	0.000533595		Gm45802
ENSMUSG00000023019	12.0436	2.92436	0.7052	4.14685	3.37074e-05	0.000535794		Gpd1
ENSMUSG00000025198	822.31	-0.725159	0.174919	-4.14568	3.38805e-05	0.00053808		Erlin1
ENSMUSG00000029053	43.3374	-1.69171	0.408103	-4.14531	3.39357e-05	0.000538492		Prkcz
ENSMUSG00000110622	30.4743	1.91271	0.46152	4.14437	3.40743e-05	0.000540225		Gm16486
ENSMUSG00000022048	210.588	0.860369	0.207747	4.14143	3.45149e-05	0.000546739		Dpysl2
ENSMUSG00000104136	134.952	1.16322	0.281212	4.13647	3.52694e-05	0.000558209		Gm36955
ENSMUSG00000039630	10114.3	-0.333907	0.0808583	-4.12953	3.63513e-05	0.000574838		Hnrnpu
ENSMUSG00000035310	1005.41	-0.596811	0.144556	-4.12857	3.65024e-05	0.000576732		Lin54
ENSMUSG00000070284	126.699	-0.794415	0.192478	-4.1273	3.67042e-05	0.000579423		Gmppb
ENSMUSG00000030287	4723	-0.356189	0.0863566	-4.12463	3.71339e-05	0.000585703		Itpr2
ENSMUSG00000021123	107.293	0.887108	0.215094	4.12427	3.71906e-05	0.000586094		Rdh12
ENSMUSG00000076613	94.1183	0.990121	0.240252	4.12117	3.76945e-05	0.000593527		Ighg2b
ENSMUSG00000087107	918.096	-0.395407	0.0961016	-4.11447	3.88068e-05	0.000610518		AI662270
ENSMUSG00000017707	7836.17	0.349201	0.0848945	4.11335	3.89962e-05	0.000612974		Serinc3
ENSMUSG00000076538	89.2894	1.04493	0.254208	4.11055	3.94718e-05	0.00061992		Igkv13-84
ENSMUSG00000035051	1371.85	-0.409428	0.0996368	-4.10921	3.97022e-05	0.000623006		Dhx57
ENSMUSG00000025877	11.3442	2.96004	0.720705	4.10715	4.00576e-05	0.000627227		Hk3
ENSMUSG00000027115	449.012	-0.525616	0.127979	-4.10706	4.00735e-05	0.000627227		Kif18a
ENSMUSG00000033392	938.879	-0.48229	0.11742	-4.10739	4.00156e-05	0.000627227		Clasp2
ENSMUSG00000071203	67.9058	-1.25125	0.30477	-4.10557	4.03326e-05	0.000630746		Naip5
ENSMUSG00000018040	655.715	-0.43761	0.106774	-4.09847	4.15893e-05	0.000649845		Rrp7a
ENSMUSG00000091373	157.517	-0.721193	0.17606	-4.09628	4.19839e-05	0.000655455		Gm8810
ENSMUSG00000113349	61.6427	-1.10839	0.270631	-4.09559	4.21102e-05	0.000656868		AC132336.1
ENSMUSG00000021470	587.917	-0.484588	0.118399	-4.09283	4.26135e-05	0.000664157		Ercc6l2
ENSMUSG00000033545	159.167	-0.73589	0.179899	-4.09058	4.30303e-05	0.000670084		Znrf1
ENSMUSG00000022900	381.233	0.573774	0.140327	4.08882	4.33566e-05	0.000674024		Ildr1
ENSMUSG00000051154	338.776	-0.522303	0.127734	-4.08899	4.3325e-05	0.000674024		Commd3
ENSMUSG00000106831	248.781	1.01767	0.248925	4.08824	4.34654e-05	0.000675145		Ube2n-ps1
ENSMUSG00000035448	18.7676	2.98331	0.729984	4.08682	4.3732e-05	0.000678713		Ccr3
ENSMUSG00000040264	78.5891	-1.07968	0.264227	-4.08618	4.38528e-05	0.000679442		Gbp2b
ENSMUSG00000048621	507.82	-0.773227	0.189224	-4.08631	4.38286e-05	0.000679442		Gm6377
ENSMUSG00000074794	1220.26	0.614244	0.150347	4.08552	4.39788e-05	0.00068082		Arrdc3
ENSMUSG00000076596	104.256	0.931883	0.22812	4.08506	4.40663e-05	0.000681601		Igkv3-10
ENSMUSG00000026872	911.796	0.440831	0.108095	4.07818	4.53888e-05	0.000700878		Zeb2
ENSMUSG00000025754	13.8448	2.62471	0.643763	4.07713	4.55944e-05	0.000703462		Agbl1
ENSMUSG00000025980	596.844	-0.562464	0.138096	-4.07298	4.64149e-05	0.000715522		Hspd1
ENSMUSG00000022346	4829.99	-1.10306	0.270899	-4.07186	4.66392e-05	0.000718377		Myc
ENSMUSG00000024943	808.298	0.489885	0.120328	4.07126	4.67585e-05	0.000719612		Smc5
ENSMUSG00000021236	214.177	0.822903	0.202167	4.07041	4.69297e-05	0.000721643		Entpd5
ENSMUSG00000007458	1106.27	-0.503126	0.123784	-4.06454	4.81276e-05	0.000739444		M6pr
ENSMUSG00000068105	3889.1	0.989574	0.2436	4.06229	4.85946e-05	0.000745996		Tnfrsf13c
ENSMUSG00000084826	9.11658	-3.5584	0.876135	-4.06148	4.87634e-05	0.000747963		AI847159
ENSMUSG00000022788	69.1065	1.38521	0.341092	4.06111	4.88398e-05	0.00074851		Fgd4
ENSMUSG00000003847	5073.37	-0.44139	0.108719	-4.05989	4.9095e-05	0.000751795		Nfat5
ENSMUSG00000014313	1097.82	-0.376064	0.0927194	-4.05594	4.99336e-05	0.000763731		Cox6c
ENSMUSG00000032101	41.2685	1.33883	0.330101	4.05583	4.99575e-05	0.000763731		Ddx25
ENSMUSG00000105128	2239.37	0.529069	0.130531	4.05322	5.05179e-05	0.000771657		Gm42870
ENSMUSG00000002297	378.032	-0.485808	0.119885	-4.05229	5.07198e-05	0.000773456		Dbf4
ENSMUSG00000038068	14.2004	2.32823	0.574743	4.05091	5.10194e-05	0.000777381		Rnf144b
ENSMUSG00000032312	1235.21	0.359582	0.0888241	4.04825	5.16022e-05	0.000785609		Csk
ENSMUSG00000058503	500.18	-0.440155	0.108891	-4.04215	5.29627e-05	0.000805656		Fam133b
ENSMUSG00000044583	298.069	-0.822812	0.203682	-4.03969	5.35219e-05	0.000813488		Tlr7
ENSMUSG00000032440	2466.23	0.361353	0.0894583	4.03934	5.36015e-05	0.000814026		Tgfbr2
ENSMUSG00000032434	914.967	0.422371	0.104701	4.03409	5.48146e-05	0.000831075		Cmtm6
ENSMUSG00000024127	192.656	-0.631402	0.156721	-4.02883	5.60544e-05	0.000849174		Prepl
ENSMUSG00000011148	38.699	-1.38591	0.344351	-4.02471	5.70463e-05	0.000863489		Adssl1
ENSMUSG00000027787	820.598	-0.436186	0.108442	-4.02231	5.76292e-05	0.000871594		Nmd3
ENSMUSG00000029860	294.831	0.567633	0.141139	4.0218	5.77557e-05	0.000872074		Zyx
ENSMUSG00000074006	8.76385	3.49541	0.869115	4.02181	5.77526e-05	0.000872074		Omp
ENSMUSG00000021460	407.085	-0.529531	0.131801	-4.01765	5.87816e-05	0.000886836		Auh
ENSMUSG00000030007	1216.33	-0.360386	0.0897064	-4.01739	5.88455e-05	0.000887072		Cct7
ENSMUSG00000062210	680.374	-0.397135	0.0988627	-4.01703	5.89354e-05	0.000887699		Tnfaip8
ENSMUSG00000006281	420.054	-0.505495	0.125971	-4.01279	6.00058e-05	0.000902345		Tep1
ENSMUSG00000058587	2028.63	0.469324	0.117027	4.01038	6.06205e-05	0.000910843		Tmod3
ENSMUSG00000047139	6755.06	0.364691	0.0909731	4.00878	6.10328e-05	0.00091629		Cd24a
ENSMUSG00000002797	282.589	0.599711	0.149609	4.00852	6.11006e-05	0.000916559		Ggct
ENSMUSG00000057378	84.9727	-0.977698	0.24394	-4.00794	6.12505e-05	0.000918059		Ryr3
ENSMUSG00000038650	338.47	-0.577671	0.144258	-4.00443	6.2167e-05	0.000931037		Rnh1
ENSMUSG00000059498	17.4084	2.4837	0.620353	4.00369	6.23618e-05	0.000933195		Fcgr3
ENSMUSG00000042082	127.657	-0.876689	0.219242	-3.99874	6.36816e-05	0.000952169		Arsb
ENSMUSG00000034795	65.0622	-1.11509	0.27901	-3.99662	6.42541e-05	0.000959948		Ccdc122
ENSMUSG00000025867	55.2559	1.08016	0.270284	3.99637	6.43203e-05	0.000960158		Cplx2
ENSMUSG00000059479	131.397	0.96657	0.241945	3.995	6.46934e-05	0.000964944		B3gnt8
ENSMUSG00000076731	151.267	0.742084	0.185762	3.99481	6.47472e-05	0.000964964		Ighv8-12
ENSMUSG00000028218	53.0106	-1.25539	0.314461	-3.99221	6.54616e-05	0.000974821		Fam92a
ENSMUSG00000045659	69.9923	1.06902	0.267803	3.99181	6.55698e-05	0.000975475		Plekha7
ENSMUSG00000067336	146.538	0.81777	0.204869	3.99166	6.56116e-05	0.000975475		Bmpr2
ENSMUSG00000059070	3959.9	-0.376412	0.0944571	-3.985	6.74791e-05	0.00100243		Rpl18
ENSMUSG00000029992	620.678	-0.516128	0.129528	-3.98467	6.75751e-05	0.00100305		Gfpt1
ENSMUSG00000021573	27.9597	1.92943	0.484261	3.98427	6.76869e-05	0.00100317		Tppp
ENSMUSG00000033364	845.642	-0.60128	0.150914	-3.98425	6.76929e-05	0.00100317		Usp37
ENSMUSG00000024966	1014.05	-0.559961	0.140591	-3.98291	6.80753e-05	0.00100803		Stip1
ENSMUSG00000089929	76.2263	-1.11173	0.279227	-3.98147	6.84907e-05	0.00101336		Bcl2a1b
ENSMUSG00000034522	81.2484	1.08575	0.272762	3.98059	6.87449e-05	0.00101631		Zfp395
ENSMUSG00000029920	860.602	-0.408311	0.102586	-3.98018	6.88642e-05	0.00101725		Smarcad1
ENSMUSG00000031749	148.539	-0.698576	0.175577	-3.97873	6.92831e-05	0.00102262		St3gal2
ENSMUSG00000033732	1735.31	-0.365726	0.0919365	-3.97803	6.94886e-05	0.00102483		Sf3b3
ENSMUSG00000055538	155.177	0.64758	0.16284	3.97679	6.98529e-05	0.00102938		Zcchc24
ENSMUSG00000090164	89.3493	-0.880036	0.221591	-3.97145	7.14377e-05	0.00105189		BC035044
ENSMUSG00000018899	509.293	0.587668	0.148169	3.96619	7.30304e-05	0.00107448		Irf1
ENSMUSG00000038910	941.372	0.442372	0.111628	3.96291	7.40425e-05	0.0010885		Plcl2
ENSMUSG00000037608	3697.23	-0.321553	0.0812327	-3.95842	7.5448e-05	0.00110828		Bclaf1
ENSMUSG00000026222	4920.79	0.379962	0.0960515	3.95581	7.62751e-05	0.00111953		Sp100
ENSMUSG00000018189	380.843	-0.566974	0.143433	-3.95288	7.72171e-05	0.00113246		Uchl5
ENSMUSG00000056515	151.484	0.812044	0.205463	3.95226	7.74173e-05	0.00113449		Rab31
ENSMUSG00000070327	4148.16	-0.503058	0.127324	-3.95099	7.78272e-05	0.00113959		Rnf213
ENSMUSG00000041164	1611.56	-0.356519	0.0902828	-3.94891	7.85067e-05	0.00114862		Zmiz2
ENSMUSG00000015656	2812.17	-0.499579	0.126518	-3.94866	7.85896e-05	0.00114892		Hspa8
ENSMUSG00000010406	238.205	-0.656474	0.166482	-3.94321	8.03979e-05	0.00117442		Mrpl52
ENSMUSG00000042444	597.003	0.463663	0.117596	3.94285	8.0518e-05	0.00117524		Fam63b
ENSMUSG00000094117	79.2087	1.09615	0.278244	3.93952	8.16438e-05	0.00119073		Igkv3-12
ENSMUSG00000020521	349.578	-0.576442	0.146351	-3.93877	8.18988e-05	0.0011935		Rnft1
ENSMUSG00000038241	461.652	-0.474183	0.120397	-3.93851	8.19897e-05	0.00119388		Cep250
ENSMUSG00000107254	42.6371	1.37601	0.349522	3.93684	8.25627e-05	0.00120127		Gm43769
ENSMUSG00000033021	230.587	-0.670692	0.170456	-3.93469	8.33047e-05	0.00121111		Gmppa
ENSMUSG00000097300	183.429	0.805798	0.204867	3.93328	8.37935e-05	0.00121726		Gm26835
ENSMUSG00000040481	6106.23	0.297801	0.0757689	3.93038	8.48116e-05	0.0012301		Bptf
ENSMUSG00000043541	85.5882	1.03729	0.263907	3.93051	8.47649e-05	0.0012301		Casc1
ENSMUSG00000096464	335.617	0.616255	0.156826	3.92956	8.51023e-05	0.00123335		Ighv2-2
ENSMUSG00000026558	330.409	-0.612099	0.15582	-3.92824	8.55714e-05	0.00123917		Uck2
ENSMUSG00000074272	329.957	0.651589	0.165886	3.92792	8.56826e-05	0.0012398		Ceacam1
ENSMUSG00000111713	91.3603	1.14564	0.291694	3.92754	8.58188e-05	0.0012408		AL603745.2
ENSMUSG00000097772	333.472	-0.650525	0.165808	-3.92337	8.73192e-05	0.0012615		5430416N02Rik
ENSMUSG00000111862	343.019	-0.660943	0.16859	-3.92043	8.83929e-05	0.00127601		AC160052.1
ENSMUSG00000036565	299.097	0.484436	0.123587	3.91981	8.86173e-05	0.00127824		Ttyh3
ENSMUSG00000041859	618.614	-0.49463	0.126292	-3.91656	8.98217e-05	0.0012946		Mcm3
ENSMUSG00000024073	5677.95	-0.383747	0.0980531	-3.91366	9.09069e-05	0.00130922		Birc6
ENSMUSG00000055926	132.372	-0.911314	0.232911	-3.9127	9.12682e-05	0.00131339		Gm14137
ENSMUSG00000027939	47.566	1.21514	0.310698	3.911	9.19145e-05	0.00132166		Nup210l
ENSMUSG00000022708	3127.04	-0.372238	0.0951886	-3.91053	9.20946e-05	0.00132321		Zbtb20
ENSMUSG00000022119	1397.2	-0.358507	0.0917745	-3.90639	9.36838e-05	0.001345		Rbm26
ENSMUSG00000027995	22.7338	2.02498	0.51844	3.9059	9.38751e-05	0.00134669		Tlr2
ENSMUSG00000028854	552.917	-0.462022	0.118326	-3.90467	9.4354e-05	0.00135251		Slc9a1
ENSMUSG00000013236	53.8156	1.15265	0.2954	3.902	9.54007e-05	0.00136644		Ptprs
ENSMUSG00000038482	142.97	-0.792966	0.203285	-3.90077	9.58888e-05	0.00137237		Tfdp1
ENSMUSG00000026238	5832.16	0.370568	0.0950627	3.89814	9.69331e-05	0.00138623		Ptma
ENSMUSG00000026864	2398.39	-0.483757	0.124109	-3.89783	9.70576e-05	0.00138694		Hspa5
ENSMUSG00000033210	23.809	1.64637	0.422532	3.89644	9.76179e-05	0.00139386		Slc9c1
ENSMUSG00000005125	416.82	-0.470694	0.120938	-3.89201	9.94172e-05	0.00141625		Ndrg1
ENSMUSG00000023106	528.691	-0.467144	0.120026	-3.89202	9.94129e-05	0.00141625		Denr
ENSMUSG00000024259	583.36	-0.495077	0.127194	-3.89228	9.93046e-05	0.00141625		Slc25a46
ENSMUSG00000020692	118.015	-0.786017	0.201981	-3.89154	9.96091e-05	0.00141789		Nle1
ENSMUSG00000038658	1540.98	-0.400347	0.102918	-3.88996	0.00010026	0.00142605		Ric1
ENSMUSG00000042331	346.425	-1.4487	0.372705	-3.887	0.000101492	0.00144245		Specc1
ENSMUSG00000026074	1585.67	0.367038	0.0944689	3.88528	0.000102212	0.00145156		Map4k4
ENSMUSG00000052949	1037.49	-0.532748	0.137132	-3.88494	0.000102356	0.00145248		Rnf157
ENSMUSG00000002028	5525.08	-0.313332	0.0806847	-3.88342	0.000102999	0.00145824		Kmt2a
ENSMUSG00000038893	146.282	0.771781	0.198729	3.88358	0.000102929	0.00145824		Fam117a
ENSMUSG00000053063	37.0268	1.82341	0.4695	3.88373	0.000102866	0.00145824		Clec12a
ENSMUSG00000026740	525.438	-0.463066	0.119376	-3.87906	0.000104862	0.00148347		Dnajc1
ENSMUSG00000001552	39.7304	1.39794	0.360672	3.87593	0.000106218	0.00149805		Jup
ENSMUSG00000025579	210.826	-0.657173	0.169547	-3.87606	0.000106162	0.00149805		Gaa
ENSMUSG00000026605	151.214	-1.14478	0.295349	-3.87604	0.000106172	0.00149805		Cenpf
ENSMUSG00000076541	67.7438	1.17869	0.304101	3.87596	0.000106203	0.00149805		Igkv4-79
ENSMUSG00000045216	337.814	-0.58492	0.151046	-3.87245	0.000107747	0.00151845		Hs6st1
ENSMUSG00000068747	29.1667	1.75352	0.452872	3.872	0.000107946	0.00152008		Sort1
ENSMUSG00000030276	85.2721	1.00684	0.260183	3.86972	0.000108959	0.00153318		Ttll3
ENSMUSG00000103976	112.649	-1.19567	0.309006	-3.8694	0.000109102	0.00153402		Gm37677
ENSMUSG00000024975	2520.72	-0.463668	0.119882	-3.8677	0.000109868	0.00154361		Pdcd4
ENSMUSG00000030560	1556.65	-0.360427	0.0931986	-3.8673	0.000110045	0.00154492		Ctsc
ENSMUSG00000037795	1687.48	0.470002	0.121539	3.86707	0.000110149	0.00154519		N4bp2
ENSMUSG00000027281	266.252	-0.567897	0.146943	-3.86476	0.000111201	0.00155757		Slx4ip
ENSMUSG00000039783	726.789	0.421032	0.10894	3.86481	0.000111175	0.00155757		Kmo
ENSMUSG00000028954	684.336	-0.546465	0.141476	-3.86259	0.00011219	0.00157024		Nub1
ENSMUSG00000039852	2767.97	0.376697	0.0976144	3.85902	0.00011384	0.00159212		Rere
ENSMUSG00000038776	1490.96	0.361795	0.0938359	3.85562	0.000115439	0.00161324		Ephx1
ENSMUSG00000017756	66.5354	1.12863	0.292777	3.85493	0.000115763	0.00161656		Slc12a7
ENSMUSG00000016256	1744.78	-0.325069	0.0843614	-3.85329	0.000116542	0.00162619		Ctsz
ENSMUSG00000039156	461.552	-0.508238	0.131967	-3.85125	0.000117516	0.00163854		Stim2
ENSMUSG00000049792	485.05	-0.46706	0.121292	-3.8507	0.00011778	0.00163973		Bag5
ENSMUSG00000026199	270.281	-0.602551	0.156537	-3.84926	0.000118475	0.00164816		Ankzf1
ENSMUSG00000028217	112.148	-0.827892	0.215233	-3.8465	0.000119819	0.00166532		Cdh17
ENSMUSG00000060044	142.468	-1.01384	0.263584	-3.84635	0.000119889	0.00166532		Tmem26
ENSMUSG00000021870	1338.67	-0.368115	0.0957403	-3.84493	0.000120588	0.00167376		Slmap
ENSMUSG00000091553	10.4087	-2.75883	0.717583	-3.84462	0.000120739	0.0016746		Serpina3e-ps
ENSMUSG00000091405	90.4808	0.864812	0.225077	3.84229	0.000121894	0.00168934		Hist2h4
ENSMUSG00000073902	362.223	0.4941	0.128687	3.83956	0.000123254	0.00170691		Gm1966
ENSMUSG00000023169	1508.6	-0.422122	0.109956	-3.83901	0.000123533	0.00170948		Slc38a1
ENSMUSG00000068686	8.47544	-3.4502	0.899067	-3.83754	0.000124272	0.00171842		Cd59b
ENSMUSG00000086360	51.2346	1.21965	0.317975	3.83567	0.000125223	0.00173026		Gm16214
ENSMUSG00000047767	1051.07	0.438179	0.114293	3.83381	0.000126172	0.00174207		Atg16l2
ENSMUSG00000037553	1906.63	-0.317827	0.082948	-3.83165	0.000127289	0.00175485		Zdhhc18
ENSMUSG00000101188	742.212	-0.568904	0.14847	-3.83177	0.000127223	0.00175485		Eif4a-ps4
ENSMUSG00000097705	203.321	0.915125	0.238941	3.82993	0.000128182	0.00176584		Gm26740
ENSMUSG00000032724	152.549	-0.719777	0.187994	-3.82872	0.000128811	0.00177318		Abtb2
ENSMUSG00000087373	20.1916	1.76388	0.460778	3.82805	0.000129161	0.00177667		Gm15892
ENSMUSG00000027750	23.2646	2.28879	0.59834	3.82524	0.000130646	0.00179575		Postn
ENSMUSG00000004096	923.246	-0.411035	0.107466	-3.82479	0.000130882	0.00179764		Cwc15
ENSMUSG00000089726	490.614	-0.680036	0.177871	-3.82319	0.000131736	0.00180802		Mir17hg
ENSMUSG00000029817	3246.01	-0.335953	0.0878986	-3.82205	0.000132346	0.00181504		Tra2a
ENSMUSG00000032051	22.3438	-1.77237	0.463801	-3.82141	0.000132692	0.00181843		Fdx1
ENSMUSG00000069267	40.7753	-1.49651	0.391962	-3.81799	0.000134543	0.00184124		Hist1h3b
ENSMUSG00000101964	108.429	1.18468	0.310291	3.81797	0.000134557	0.00184124		Gm28693
ENSMUSG00000050965	412.954	0.473581	0.124051	3.81763	0.000134737	0.00184235		Prkca
ENSMUSG00000023150	2742.63	-0.424949	0.111369	-3.8157	0.000135799	0.00185548		Ivns1abp
ENSMUSG00000027514	218.118	-0.75882	0.199073	-3.81176	0.000137979	0.00188248		Zbp1
ENSMUSG00000047515	50.9031	1.17664	0.308779	3.81063	0.000138613	0.00188972		BC049715
ENSMUSG00000026401	15.1439	2.2291	0.585057	3.81006	0.000138932	0.00189267		Cd55b
ENSMUSG00000001911	72.78	0.949134	0.249349	3.80645	0.000140977	0.00191911		Nfix
ENSMUSG00000030592	68.9239	0.955074	0.251021	3.80476	0.000141939	0.00193078		Ryr1
ENSMUSG00000111378	155.272	0.801961	0.210845	3.80356	0.000142634	0.00193878		AC151971.9
ENSMUSG00000041540	42.6121	1.23668	0.325347	3.80112	0.000144045	0.00195652		Sox5
ENSMUSG00000033777	24.9387	1.83412	0.482639	3.80018	0.00014459	0.00196248		Tlr13
ENSMUSG00000066036	4691.96	-0.349861	0.0920892	-3.79915	0.00014519	0.00196772		Ubr4
ENSMUSG00000032423	1469.04	-0.319621	0.0841388	-3.79873	0.000145439	0.00196964		Syncrip
ENSMUSG00000024232	46.5839	1.23563	0.325413	3.79712	0.000146386	0.001981		Bambi
ENSMUSG00000040093	440.934	0.733701	0.193311	3.79545	0.000147378	0.00199296		Bmf
ENSMUSG00000019338	255.957	-0.54953	0.144832	-3.79427	0.000148081	0.002001		Zfp687
ENSMUSG00000113128	14.2352	-2.21696	0.584421	-3.79344	0.000148578	0.00200623		AC139323.1
ENSMUSG00000042622	145.016	-1.08211	0.285406	-3.79148	0.00014975	0.00202058		Maff
ENSMUSG00000054717	805.431	-0.452727	0.119468	-3.78952	0.000150936	0.0020351		Hmgb2
ENSMUSG00000003279	66.7555	1.056	0.278799	3.78769	0.000152054	0.00204268		Dlgap1
ENSMUSG00000015837	3034.64	-0.448316	0.118357	-3.78782	0.000151973	0.00204268		Sqstm1
ENSMUSG00000031155	231.784	-0.607989	0.160501	-3.78806	0.000151828	0.00204268		Pim2
ENSMUSG00000101970	2750.45	-0.26932	0.0710942	-3.78821	0.000151739	0.00204268		1810026B05Rik
ENSMUSG00000111118	153.585	-0.997069	0.263226	-3.78789	0.000151932	0.00204268		AC151730.1
ENSMUSG00000033450	533.686	0.487053	0.1286	3.78735	0.000152261	0.00204396		Tagap
ENSMUSG00000040990	2566.68	-0.316219	0.0834998	-3.78707	0.000152436	0.00204483		Sh3kbp1
ENSMUSG00000037405	168.893	0.721234	0.190458	3.78684	0.000152578	0.00204523		Icam1
ENSMUSG00000018848	877.742	-0.579496	0.153041	-3.78654	0.000152762	0.0020462		Rars
ENSMUSG00000021676	21.8243	1.71003	0.451657	3.78613	0.000153013	0.00204809		Iqgap2
ENSMUSG00000020790	1924.45	0.387235	0.102411	3.78119	0.000156078	0.00208759		Ankfy1
ENSMUSG00000021189	296.764	0.544147	0.143943	3.78029	0.000156648	0.00209369		Atxn3
ENSMUSG00000031701	1162.43	-0.408568	0.108092	-3.77981	0.000156949	0.00209568		Dnaja2
ENSMUSG00000073411	4788.29	-0.320537	0.0848051	-3.77969	0.000157025	0.00209568		H2-D1
ENSMUSG00000078853	111.442	-0.775836	0.205298	-3.77907	0.000157418	0.0020994		Igtp
ENSMUSG00000083327	211.379	-0.827609	0.21908	-3.77766	0.000158306	0.00210971		Vcp-rs
ENSMUSG00000073491	106.438	-1.20834	0.3199	-3.77723	0.000158581	0.00211185		Ifi213
ENSMUSG00000055541	91.562	-0.890439	0.235761	-3.77687	0.000158814	0.00211342		Lair1
ENSMUSG00000041215	416.979	-0.617005	0.163467	-3.77449	0.000160335	0.00213212		Yeats2
ENSMUSG00000033819	88.0323	-0.870035	0.230553	-3.77368	0.000160855	0.00213748		Ppp1r16a
ENSMUSG00000007739	1809.48	-0.402325	0.106621	-3.77342	0.000161025	0.00213821		Cct4
ENSMUSG00000036106	149.829	0.839804	0.222596	3.77277	0.000161446	0.00214224		Prr5
ENSMUSG00000066607	8.10982	-4.31153	1.1431	-3.7718	0.000162073	0.00214902		6030419C18Rik
ENSMUSG00000042010	45.426	-1.22389	0.324501	-3.77161	0.000162198	0.00214913		Acacb
ENSMUSG00000030122	117.621	0.732628	0.19426	3.77137	0.000162353	0.00214963		Ptms
ENSMUSG00000031627	1586.8	0.388976	0.103152	3.7709	0.000162663	0.00215218		Irf2
ENSMUSG00000029270	318.358	0.603963	0.160191	3.77027	0.000163072	0.00215605		Fam69a
ENSMUSG00000024063	979.95	0.373295	0.0990177	3.76998	0.000163261	0.00215699		Lbh
ENSMUSG00000036241	820.536	-0.418255	0.110979	-3.76878	0.000164049	0.00216541		Ube2r2
ENSMUSG00000084760	62.2483	-1.05366	0.279585	-3.76865	0.000164134	0.00216541		Gm15472
ENSMUSG00000059040	230.303	-0.582853	0.154699	-3.76765	0.000164791	0.00217253		Eno1b
ENSMUSG00000096108	42.5804	3.11437	0.82681	3.76673	0.000165398	0.00217896		Ighv11-2
ENSMUSG00000022338	193.816	-0.605711	0.160848	-3.76574	0.000166054	0.00218605		Eny2
ENSMUSG00000024112	23.4561	2.03901	0.541743	3.76379	0.00016736	0.00220166		Cacna1h
ENSMUSG00000112354	37.1508	-1.33723	0.355364	-3.76299	0.000167896	0.00220712		AC153365.2
ENSMUSG00000031304	1656.74	-0.388313	0.103256	-3.76067	0.00016946	0.0022261		Il2rg
ENSMUSG00000073676	394.867	-0.531723	0.141597	-3.75519	0.000173212	0.00227377		Hspe1
ENSMUSG00000006576	17.0991	2.07854	0.553626	3.7544	0.000173754	0.00227926		Slc4a3
ENSMUSG00000059791	140.838	0.80989	0.215739	3.75403	0.000174012	0.00228101		Nrm
ENSMUSG00000027533	33.6386	-1.49932	0.399584	-3.7522	0.00017529	0.00229613		Fabp5
ENSMUSG00000022469	17.749	2.51481	0.670628	3.74994	0.000176877	0.00231526		Rapgef3
ENSMUSG00000005534	566.978	0.423908	0.113095	3.74824	0.000178082	0.00232836		Insr
ENSMUSG00000040459	1539.1	-0.334846	0.0893359	-3.74817	0.000178131	0.00232836		Arglu1
ENSMUSG00000100150	113.017	0.886224	0.236464	3.74782	0.000178379	0.00232995		Gm19585
ENSMUSG00000030114	7.94202	-3.51372	0.937628	-3.74746	0.000178636	0.00233165		Klrg1
ENSMUSG00000030254	483.994	-0.532081	0.142003	-3.74698	0.000178979	0.00233447		Rad18
ENSMUSG00000041057	1886.42	-0.395988	0.105716	-3.74578	0.000179836	0.00234398		Wdr43
ENSMUSG00000025616	1715.95	-0.388736	0.10388	-3.74216	0.000182447	0.00237634		Usp16
ENSMUSG00000029253	541.96	-0.407595	0.108962	-3.7407	0.000183505	0.00238556		Cenpc1
ENSMUSG00000062762	328.346	-0.465967	0.124568	-3.74065	0.000183545	0.00238556		Ei24
ENSMUSG00000097769	124.873	-0.673824	0.180121	-3.74096	0.000183322	0.00238556		Snhg4
ENSMUSG00000070733	2204.08	0.385634	0.103136	3.73908	0.000184693	0.0023988		Fryl
ENSMUSG00000037820	80.5168	1.00907	0.269897	3.73872	0.000184956	0.00240051		Tgm2
ENSMUSG00000057230	1295.81	-0.323729	0.0865973	-3.73833	0.000185246	0.00240258		Aak1
ENSMUSG00000020048	3469.12	-0.435115	0.116507	-3.73468	0.000187951	0.00243594		Hsp90b1
ENSMUSG00000038205	307.672	0.908149	0.243194	3.73426	0.000188266	0.00243831		Prkab2
ENSMUSG00000028907	277.931	-0.541316	0.145016	-3.7328	0.000189361	0.00245076		Utp11
ENSMUSG00000091971	44.0254	1.8655	0.499815	3.73238	0.000189681	0.00245318		Hspa1a
ENSMUSG00000113328	606.991	-0.380513	0.101979	-3.73129	0.000190499	0.00246203		AC154347.1
ENSMUSG00000031431	4437.26	0.36284	0.0972481	3.73107	0.000190665	0.00246215		Tsc22d3
ENSMUSG00000057101	316.726	0.536705	0.143853	3.73093	0.000190776	0.00246215		Zfp180
ENSMUSG00000042211	1904.53	-0.402283	0.10784	-3.73038	0.000191194	0.00246581		Fbxo38
ENSMUSG00000025959	614.246	0.512064	0.137289	3.72981	0.000191621	0.00246959		Klf7
ENSMUSG00000017405	134.38	-0.678118	0.181912	-3.72772	0.000193221	0.00248846		Nek8
ENSMUSG00000035828	231.551	-0.543627	0.145973	-3.72416	0.000195966	0.00252204		Pim3
ENSMUSG00000032436	230.687	0.678815	0.182289	3.72384	0.000196213	0.00252347		Cmtm7
ENSMUSG00000039697	307.091	-0.60849	0.163445	-3.7229	0.000196945	0.00253111		Ncoa7
ENSMUSG00000017057	22.7976	1.982	0.53248	3.72221	0.000197483	0.00253626		Il13ra1
ENSMUSG00000013787	711.07	-0.384514	0.103319	-3.72163	0.000197944	0.00254039		Ehmt2
ENSMUSG00000032806	157.712	-0.675404	0.181507	-3.7211	0.000198361	0.00254397		Slc10a3
ENSMUSG00000022723	169.46	0.68985	0.185442	3.72003	0.000199196	0.0025529		Crybg3
ENSMUSG00000032846	261.334	0.514977	0.138452	3.71955	0.00019958	0.00255605		Zswim6
ENSMUSG00000022234	1268.94	-0.438969	0.118072	-3.71781	0.000200961	0.00256836		Cct5
ENSMUSG00000046994	278.818	0.694859	0.186895	3.71791	0.000200875	0.00256836		Mars2
ENSMUSG00000055723	653.108	-0.451999	0.121568	-3.71807	0.000200753	0.00256836		Rras2
ENSMUSG00000043923	169.765	0.683293	0.183868	3.71622	0.000202225	0.00258272		Ccdc84
ENSMUSG00000026305	1399.6	-0.436156	0.117389	-3.71549	0.000202811	0.00258841		Lrrfip1
ENSMUSG00000038555	32.6792	1.74669	0.470267	3.71424	0.000203814	0.0025994		Reep2
ENSMUSG00000103220	615.958	-0.548084	0.147671	-3.71153	0.00020601	0.00262559		Gm37728
ENSMUSG00000039543	25.1886	-1.58008	0.425993	-3.70917	0.000207938	0.00264833		Cfap70
ENSMUSG00000022114	41.0979	-1.46169	0.394134	-3.70862	0.000208389	0.0026504		Spry2
ENSMUSG00000027199	27.8063	1.99957	0.539148	3.70876	0.000208279	0.0026504		Gatm
ENSMUSG00000030579	89.6078	1.02516	0.276487	3.70782	0.000209053	0.00265702		Tyrobp
ENSMUSG00000061887	186.514	0.568455	0.153376	3.70627	0.000210331	0.00267057		Ssbp3
ENSMUSG00000103672	54.2272	1.28479	0.346662	3.70618	0.000210411	0.00267057		Gm37621
ENSMUSG00000020097	702.73	-0.459699	0.124084	-3.70474	0.000211608	0.00268332		Sgpl1
ENSMUSG00000039936	1142.44	0.393855	0.106315	3.70462	0.000211706	0.00268332		Pik3cd
ENSMUSG00000005846	834.362	-0.425639	0.114962	-3.70244	0.000213538	0.00270466		Rsl1d1
ENSMUSG00000064061	343.453	-0.669055	0.180734	-3.70187	0.000214016	0.00270886		Dzip3
ENSMUSG00000029815	155.913	-0.835267	0.225818	-3.69884	0.000216584	0.00273947		Malsu1
ENSMUSG00000039989	243.548	-0.518999	0.140441	-3.6955	0.000219455	0.00277388		Cbx4
ENSMUSG00000085826	170.377	-0.730974	0.197825	-3.69505	0.000219844	0.00277689		Gm15638
ENSMUSG00000050721	1187.49	-0.443492	0.120074	-3.6935	0.000221188	0.00279195		Plekho2
ENSMUSG00000004849	44.0764	-1.30555	0.353599	-3.69216	0.000222355	0.00280283		Ap1s1
ENSMUSG00000020358	1166.94	-0.440517	0.119351	-3.69095	0.000223422	0.00281435		Hnrnpab
ENSMUSG00000022696	91.2658	0.807135	0.218795	3.689	0.000225141	0.0028325		Sidt1
ENSMUSG00000034297	3621.7	0.354253	0.096035	3.68879	0.000225325	0.0028325		Med13
ENSMUSG00000038065	58.0865	1.18858	0.322213	3.6888	0.000225315	0.0028325		Mturn
ENSMUSG00000003420	55.6365	1.29055	0.349947	3.68786	0.000226149	0.00283898		Fcgrt
ENSMUSG00000094164	176.659	0.659761	0.178898	3.68793	0.000226087	0.00283898		Ighv2-3
ENSMUSG00000052776	31.0064	-2.02319	0.548702	-3.68723	0.000226712	0.00284411		Oas1a
ENSMUSG00000032567	217.429	-0.688459	0.186745	-3.68662	0.000227249	0.00284891		Aste1
ENSMUSG00000038225	275.181	-0.544799	0.147791	-3.68627	0.000227561	0.00285086		Primpol
ENSMUSG00000099974	224.609	-0.595122	0.161456	-3.68597	0.000227832	0.00285232		Bcl2a1d
ENSMUSG00000049932	201.337	-0.631877	0.171597	-3.68233	0.000231112	0.00289142		H2afx
ENSMUSG00000022668	173.12	0.710565	0.193044	3.68085	0.000232459	0.00290629		Gtpbp8
ENSMUSG00000025038	16.1976	-2.08877	0.56753	-3.68045	0.00023282	0.00290882		Efhc2
ENSMUSG00000045799	736.166	0.456849	0.124205	3.67817	0.000234911	0.00293137		Gm9800
ENSMUSG00000091537	483.468	-0.4159	0.113073	-3.67814	0.000234943	0.00293137		Tma7
ENSMUSG00000027900	270	-0.542124	0.14741	-3.67765	0.000235391	0.00293497		Dram2
ENSMUSG00000022253	307.226	-0.562559	0.153007	-3.67669	0.000236279	0.00294404		Nadk2
ENSMUSG00000109116	36.7741	1.52065	0.413663	3.67605	0.000236869	0.00294939		Sycp1-ps1
ENSMUSG00000079543	108.365	0.861646	0.234424	3.67559	0.0002373	0.00295276		Igkv13-85
ENSMUSG00000026696	1220.42	-0.398282	0.108389	-3.67456	0.000238262	0.00296273		Vamp4
ENSMUSG00000039041	316.4	-0.502178	0.136804	-3.67077	0.000241818	0.00300491		Adrm1
ENSMUSG00000102850	438.352	0.655668	0.178632	3.6705	0.000242081	0.00300615		Gm37082
ENSMUSG00000028436	480.949	0.555137	0.151266	3.66993	0.000242616	0.00300897		Dcaf12
ENSMUSG00000030745	1731.97	-0.365049	0.0994708	-3.66991	0.000242635	0.00300897		Il21r
ENSMUSG00000031530	801.737	-0.423555	0.115425	-3.66952	0.000243005	0.00301152		Dusp4
ENSMUSG00000054051	1454	-0.499557	0.136159	-3.66893	0.000243572	0.00301653		Ercc6
ENSMUSG00000032076	85.0842	1.11818	0.304909	3.66726	0.000245167	0.00303219		Cadm1
ENSMUSG00000056153	324.203	-0.544625	0.14851	-3.66727	0.000245156	0.00303219		Socs6
ENSMUSG00000002052	2483.07	-0.364605	0.0994442	-3.66643	0.000245963	0.00303972		Supt6
ENSMUSG00000021611	49.6816	-1.38407	0.377513	-3.66628	0.000246107	0.00303972		Tert
ENSMUSG00000026491	3600.4	-0.403803	0.110203	-3.66417	0.000248142	0.0030628		Ahctf1
ENSMUSG00000096385	2236.04	1.62791	0.444477	3.66253	0.000249738	0.00308044		Gm11168
ENSMUSG00000043962	2822.12	-0.326039	0.0890312	-3.66208	0.000250179	0.00308175		Thrap3
ENSMUSG00000097418	155.488	-0.706793	0.193024	-3.66168	0.000250562	0.00308244		Mir155hg
ENSMUSG00000106239	30.7715	-1.45158	0.396425	-3.66168	0.000250571	0.00308244		Gm9260
ENSMUSG00000024338	344.396	-0.537559	0.146911	-3.65909	0.000253113	0.00311163		Psmb8
ENSMUSG00000095416	40.0023	1.20687	0.329857	3.65875	0.000253445	0.00311363		Ighv1-12
ENSMUSG00000022889	389.77	-0.50246	0.137359	-3.658	0.000254192	0.00312073		Mrpl39
ENSMUSG00000028452	826.171	-0.496259	0.13571	-3.65676	0.000255428	0.00313381		Vcp
ENSMUSG00000024818	194.845	-0.605473	0.165643	-3.65529	0.000256888	0.00314962		Slc25a45
ENSMUSG00000022180	26.2473	2.01289	0.551077	3.65264	0.000259554	0.0031793		Slc7a8
ENSMUSG00000094694	231.842	0.631342	0.17285	3.65254	0.000259655	0.0031793		Ighv1-9
ENSMUSG00000052861	84.2197	-1.17334	0.321301	-3.65184	0.000260368	0.00318592		Dnah6
ENSMUSG00000025572	239.064	0.778656	0.213341	3.64982	0.000262425	0.00320895		Tmc6
ENSMUSG00000023456	101.921	-0.891244	0.244279	-3.64846	0.000263813	0.00322378		Tpi1
ENSMUSG00000006731	1423.08	-0.403782	0.110719	-3.64692	0.0002654	0.00324102		B4galnt1
ENSMUSG00000086245	609.342	-0.626458	0.171809	-3.64624	0.000266106	0.00324748		Gm16170
ENSMUSG00000085394	77.5357	-0.979745	0.26884	-3.64434	0.000268077	0.00326936		2210414B05Rik
ENSMUSG00000024340	41.5544	1.35205	0.371133	3.64304	0.000269442	0.00328383		Btnl2
ENSMUSG00000021282	3628.82	-0.292174	0.0802146	-3.64241	0.000270102	0.0032897		Eif5
ENSMUSG00000032059	147.466	-0.839201	0.230443	-3.64169	0.000270855	0.00329669		Alg9
ENSMUSG00000024066	23.7238	1.57944	0.433931	3.63984	0.000272811	0.0033183		Xdh
ENSMUSG00000067586	205.638	-0.710392	0.195287	-3.63768	0.000275105	0.00334399		S1pr3
ENSMUSG00000026110	1323.71	-0.391277	0.107678	-3.63375	0.000279332	0.00339313		Mgat4a
ENSMUSG00000036693	639.648	-0.438951	0.120879	-3.63132	0.000281977	0.003423		Nop14
ENSMUSG00000022952	1482.22	0.342924	0.0945495	3.62692	0.000286821	0.0034795		Runx1
ENSMUSG00000029104	1613.18	-0.359131	0.0990322	-3.62641	0.000287391	0.00348412		Htt
ENSMUSG00000021807	316.754	-0.499665	0.137861	-3.62442	0.000289614	0.00350876		2700060E02Rik
ENSMUSG00000028367	310.508	-0.513016	0.141606	-3.62285	0.000291373	0.00352774		Txn1
ENSMUSG00000004709	41.0686	1.44504	0.39896	3.62202	0.000292315	0.00353682		Cd244
ENSMUSG00000048546	1965.92	-0.321458	0.0887644	-3.62147	0.000292934	0.00353965		Tob2
ENSMUSG00000076563	259.016	1.91947	0.530021	3.6215	0.000292898	0.00353965		Igkv5-48
ENSMUSG00000104348	23.7527	1.99869	0.552181	3.61963	0.000295022	0.00356254		Gm37691
ENSMUSG00000029385	388.946	0.532293	0.147085	3.61896	0.000295791	0.00356948		Ccng2
ENSMUSG00000030884	727.384	-0.52265	0.144428	-3.61876	0.000296018	0.00356988		Uqcrc2
ENSMUSG00000029613	398.918	-0.54932	0.151873	-3.61696	0.000298082	0.00359078		Eif2ak1
ENSMUSG00000039191	312.882	-0.50709	0.1402	-3.61691	0.000298142	0.00359078		Rbpj
ENSMUSG00000040225	10723.8	-0.296383	0.0820217	-3.61347	0.000302126	0.00363401		Prrc2c
ENSMUSG00000042439	62.0356	-1.20584	0.333769	-3.61278	0.000302932	0.00363894		Zfp532
ENSMUSG00000046691	1102.73	-0.372434	0.103087	-3.61281	0.000302892	0.00363894		Chtf8
ENSMUSG00000028556	84.0483	0.989255	0.274027	3.61006	0.000306121	0.00367485		Dock7
ENSMUSG00000004677	1994.27	-0.401969	0.111386	-3.60881	0.000307608	0.00369029		Myo9b
ENSMUSG00000040078	371.315	-0.585496	0.16229	-3.60771	0.000308913	0.00370353		Gm9769
ENSMUSG00000029147	1859.09	-0.421376	0.116945	-3.6032	0.000314318	0.00376342		Ppm1g
ENSMUSG00000020289	220.868	-0.711326	0.197494	-3.60176	0.000316072	0.00377951		Nprl3
ENSMUSG00000023845	2179.04	-0.397217	0.110284	-3.60177	0.000316057	0.00377951		Lnpep
ENSMUSG00000023959	23.5851	1.73266	0.481341	3.59965	0.000318643	0.00380717		Clic5
ENSMUSG00000057541	263.629	-0.653912	0.181666	-3.59952	0.000318799	0.00380717		Pus7
ENSMUSG00000054509	1233.76	-0.364893	0.101521	-3.59426	0.000325314	0.00388245		Parp4
ENSMUSG00000027122	136.411	-0.7063	0.196585	-3.59285	0.000327085	0.00390105		Arl14ep
ENSMUSG00000084911	814.722	-0.395865	0.110195	-3.5924	0.000327645	0.0039052		Gm16185
ENSMUSG00000029729	695.617	-0.467578	0.130175	-3.5919	0.000328272	0.00391014		Zkscan1
ENSMUSG00000078954	41.5534	1.06392	0.29625	3.59129	0.000329048	0.00391685		Arhgap8
ENSMUSG00000057561	688.672	-0.561561	0.156421	-3.59005	0.00033061	0.0039329		Eif1a
ENSMUSG00000024576	3144.31	-0.278942	0.0777331	-3.58846	0.000332639	0.00395447		Csnk1a1
ENSMUSG00000029911	409.614	-0.469052	0.130812	-3.5857	0.000336174	0.00399133		Ssbp1
ENSMUSG00000020075	2006.28	-0.445486	0.124337	-3.58289	0.000339818	0.004032		Ddx21
ENSMUSG00000015950	1712.03	-0.383275	0.107011	-3.58164	0.000341451	0.00404742		Ncf1
ENSMUSG00000044197	35.4958	1.66481	0.464828	3.58155	0.000341558	0.00404742		Gpr146
ENSMUSG00000038886	942.428	0.408391	0.114067	3.58027	0.000343244	0.00406478		Man2a2
ENSMUSG00000063605	18.9363	-1.93868	0.541527	-3.58002	0.000343565	0.00406597		Ccdc102a
ENSMUSG00000040549	804.348	-0.415324	0.116064	-3.5784	0.000345707	0.00408605		Ckap5
ENSMUSG00000103089	16.6661	2.28084	0.637382	3.57845	0.000345641	0.00408605		Gm38118
ENSMUSG00000022074	353.785	0.583543	0.163126	3.57726	0.000347211	0.00409594		Tnfrsf10b
ENSMUSG00000040929	426.532	0.439939	0.122978	3.57739	0.000347041	0.00409594		Rfx3
ENSMUSG00000063458	15.3873	-1.93328	0.540424	-3.57734	0.00034711	0.00409594		1700112E06Rik
ENSMUSG00000029178	1218	1.23621	0.345623	3.57675	0.000347887	0.00410128		Klf3
ENSMUSG00000031264	1328.52	0.395764	0.110668	3.57614	0.000348701	0.00410824		Btk
ENSMUSG00000032590	314.371	-0.485604	0.135854	-3.57444	0.000350976	0.00413239		Apeh
ENSMUSG00000031917	311.084	-0.476267	0.133319	-3.57238	0.000353757	0.00416248		Nip7
ENSMUSG00000032515	679.435	-0.445775	0.124928	-3.56826	0.000359356	0.00422565		Csrnp1
ENSMUSG00000048416	59.7762	-1.12784	0.316233	-3.5665	0.000361783	0.00425147		Mlf1
ENSMUSG00000036112	848.101	-0.360725	0.1012	-3.56449	0.000364571	0.00428149		Metap2
ENSMUSG00000034993	114.326	0.734611	0.206128	3.56385	0.000365451	0.0042891		Vat1
ENSMUSG00000029718	43.2565	1.2233	0.343316	3.56319	0.000366378	0.00429723		Pcolce
ENSMUSG00000021114	735.604	-0.406928	0.114213	-3.56289	0.000366796	0.00429939		Atp6v1d
ENSMUSG00000108732	180.212	0.588313	0.165145	3.56241	0.000367459	0.00430442		2310043P16Rik
ENSMUSG00000020100	267.974	-0.611449	0.171654	-3.56211	0.000367889	0.00430671		Slc29a3
ENSMUSG00000039218	12483.1	-0.32499	0.0913564	-3.55739	0.000374557	0.00437919		Srrm2
ENSMUSG00000039842	211.976	-0.609227	0.171383	-3.55476	0.000378317	0.00442035		Mcph1
ENSMUSG00000002844	240.738	-0.630456	0.177456	-3.55274	0.000381237	0.00445164		Adprh
ENSMUSG00000009418	126.102	0.874186	0.246171	3.55114	0.000383567	0.004476		Nav1
ENSMUSG00000105160	386.563	0.768698	0.216484	3.55084	0.000384008	0.0044783		A530030E21Rik
ENSMUSG00000028121	1297.88	-0.353013	0.0994557	-3.54945	0.00038604	0.00449915		Bcar3
ENSMUSG00000003099	333.046	-0.435527	0.12273	-3.54866	0.000387195	0.00450404		Ppp5c
ENSMUSG00000037364	1548.4	-0.347464	0.0979059	-3.54896	0.000386753	0.00450404		Srrt
ENSMUSG00000044712	118.337	-0.841794	0.237207	-3.54877	0.000387029	0.00450404		Slc38a6
ENSMUSG00000076653	35.9746	1.53445	0.432711	3.54614	0.000390917	0.00454447		Ighv7-2
ENSMUSG00000026034	9460.14	-0.253864	0.0716104	-3.54507	0.000392514	0.00455794		Clk1
ENSMUSG00000026879	327.327	-0.522916	0.147507	-3.54503	0.000392571	0.00455794		Gsn
ENSMUSG00000040520	411.26	-0.453451	0.127933	-3.54445	0.000393439	0.00456514		Manea
ENSMUSG00000024352	62.9322	-1.00371	0.283236	-3.54371	0.000394541	0.00457215		Spata24
ENSMUSG00000082536	3915.12	-0.31329	0.0884052	-3.5438	0.000394407	0.00457215		Gm13456
ENSMUSG00000027615	748.747	0.328841	0.0928385	3.54208	0.000396985	0.00459757		Hps3
ENSMUSG00000001630	2203.24	-0.528053	0.149138	-3.5407	0.000399062	0.00461872		Stk38l
ENSMUSG00000075327	291.051	0.632016	0.178516	3.54039	0.000399537	0.00462131		Zbtb2
ENSMUSG00000020474	143.414	0.718056	0.202865	3.53958	0.000400765	0.00462448		Polm
ENSMUSG00000031352	113.985	-0.680415	0.192232	-3.53955	0.000400816	0.00462448		Hccs
ENSMUSG00000048578	1614.56	-0.328796	0.0928868	-3.53975	0.000400501	0.00462448		Mlec
ENSMUSG00000084806	206.797	-0.533118	0.15061	-3.53973	0.000400534	0.00462448		Gm15232
ENSMUSG00000095127	52.2585	1.17914	0.333173	3.53914	0.000401435	0.00462683		Ighv1-82
ENSMUSG00000106427	98.3963	1.00213	0.28316	3.53908	0.000401524	0.00462683		Gm42820
ENSMUSG00000027170	770.721	-0.421527	0.119155	-3.53764	0.000403718	0.0046492		Eif3m
ENSMUSG00000040560	704.426	-0.369217	0.1044	-3.53658	0.000405349	0.00466507		Wdr7
ENSMUSG00000023968	16.2289	2.02772	0.573483	3.5358	0.000406547	0.00467593		Crip3
ENSMUSG00000050973	62.2569	1.05815	0.29932	3.53518	0.000407493	0.00468388		Gdpgp1
ENSMUSG00000092564	21.5061	1.84572	0.522173	3.53469	0.000408253	0.00468675		BC051226
ENSMUSG00000027361	833.646	-0.378896	0.107248	-3.53288	0.000411053	0.00471595		Gabpb1
ENSMUSG00000097589	1126.99	-0.398387	0.112773	-3.53263	0.000411445	0.00471751		Dleu2
ENSMUSG00000026832	19883.3	-0.348579	0.0987596	-3.52957	0.000416242	0.00476953		Cytip
ENSMUSG00000019158	175.832	-0.672563	0.190665	-3.52746	0.000419571	0.00480468		Tmem160
ENSMUSG00000034593	3394.72	-0.29979	0.0850608	-3.52442	0.000424413	0.00485711		Myo5a
ENSMUSG00000021013	34.3324	-1.39604	0.396272	-3.52294	0.000426791	0.00487825		Ttc8
ENSMUSG00000034903	1473.37	-0.296196	0.0840737	-3.52305	0.000426608	0.00487825		Cobll1
ENSMUSG00000031198	163.415	-0.562938	0.159879	-3.52102	0.000429885	0.00491057		Fundc2
ENSMUSG00000060703	54.358	1.11512	0.316747	3.52054	0.000430666	0.00491643		Cd302
ENSMUSG00000021108	23.4548	1.71066	0.485968	3.52011	0.000431363	0.00492134		Prkch
ENSMUSG00000025630	263.8	-0.56086	0.159355	-3.51957	0.000432242	0.0049283		Hprt
ENSMUSG00000022973	501.802	0.563332	0.160078	3.51911	0.000432992	0.0049338		Synj1
ENSMUSG00000040420	12.6638	2.13942	0.60821	3.51756	0.000435527	0.00495961		Cdh18
ENSMUSG00000051212	3196.44	-0.464813	0.132306	-3.51318	0.000442783	0.00503912		Gpr183
ENSMUSG00000037605	84.9467	1.16462	0.331542	3.51275	0.000443497	0.00504413		Adgrl3
ENSMUSG00000023025	953.194	-0.499355	0.142347	-3.50801	0.000451469	0.00513162		Larp4
ENSMUSG00000033220	4151.89	-0.290681	0.082878	-3.50734	0.000452607	0.00514138		Rac2
ENSMUSG00000106371	14.7194	-2.32947	0.664219	-3.50708	0.000453048	0.00514321		9530097N15Rik
ENSMUSG00000048154	4697	-0.283571	0.080899	-3.50524	0.000456192	0.00517571		Kmt2d
ENSMUSG00000067001	24.7206	-1.79073	0.511083	-3.5038	0.000458676	0.00520068		Serpinb7
ENSMUSG00000051615	37.155	1.19755	0.341868	3.50297	0.000460102	0.00520722		Rap2a
ENSMUSG00000054766	1761.82	-0.323212	0.0922657	-3.50306	0.000459947	0.00520722		Set
ENSMUSG00000024948	1463.03	0.390459	0.111496	3.502	0.00046178	0.00522299		Map4k2
ENSMUSG00000038170	538.205	-0.4789	0.136784	-3.50113	0.000463296	0.00523693		Pde4dip
ENSMUSG00000058427	9.42951	3.85071	1.09993	3.50086	0.00046376	0.00523896		Cxcl2
ENSMUSG00000073008	500.012	0.38856	0.111025	3.49977	0.000465666	0.00525725		Gpr174
ENSMUSG00000026496	1421.17	0.357384	0.102148	3.49868	0.000467559	0.00527539		Parp1
ENSMUSG00000107756	1246.73	-0.364421	0.10422	-3.49665	0.000471141	0.00531254		Gm44164
ENSMUSG00000020076	1221.11	-0.333682	0.0954696	-3.49516	0.000473771	0.00533565		Ddx50
ENSMUSG00000058192	85.333	0.83169	0.237953	3.49519	0.000473729	0.00533565		Zfp846
ENSMUSG00000040785	941.427	-0.367343	0.10511	-3.49484	0.000474351	0.00533891		Ttc3
ENSMUSG00000076543	148.748	0.708294	0.20286	3.49153	0.000480255	0.00540206		Igkv4-74
ENSMUSG00000095253	195.846	-0.526761	0.150973	-3.48911	0.000484635	0.00544467		Zfp799
ENSMUSG00000099083	686.662	0.339905	0.0974171	3.48917	0.000484529	0.00544467		Atf7
ENSMUSG00000045962	12076.9	-0.381979	0.109521	-3.48772	0.000487152	0.0054696		Wnk1
ENSMUSG00000070697	1142.4	-0.378972	0.108672	-3.4873	0.000487921	0.0054749		Utp3
ENSMUSG00000102882	47.1906	-1.33512	0.382893	-3.48692	0.000488616	0.00547935		Gm2065
ENSMUSG00000031563	59.9651	0.958487	0.274917	3.48646	0.000489465	0.00548553		Wwc2
ENSMUSG00000105383	23.4566	1.44676	0.415121	3.48515	0.000491869	0.00550911		Gm42641
ENSMUSG00000082319	721.591	-0.411235	0.118008	-3.4848	0.000492498	0.0055128		Gm8822
ENSMUSG00000025007	104.425	-0.877811	0.251934	-3.4843	0.000493432	0.0055199		Aldh18a1
ENSMUSG00000034917	31.2507	1.32142	0.379298	3.48385	0.000494251	0.00552234		Tjp3
ENSMUSG00000107134	629.338	-0.425122	0.122024	-3.48392	0.000494125	0.00552234		Gm42528
ENSMUSG00000017734	27.711	1.65851	0.476215	3.48269	0.000496398	0.00554195		Dbndd2
ENSMUSG00000097793	46.6484	0.979989	0.281397	3.48258	0.000496609	0.00554195		Gm17259
ENSMUSG00000069305	147.706	-0.697712	0.200473	-3.48033	0.00050079	0.00558522		Hist1h4n
ENSMUSG00000024098	690.713	0.454466	0.13072	3.47662	0.000507771	0.00565964		Twsg1
ENSMUSG00000005699	45.2319	-1.45189	0.417855	-3.47463	0.000511566	0.0056985		Pard6a
ENSMUSG00000026435	12.2082	2.80322	0.807375	3.47202	0.00051656	0.00574959		Slc45a3
ENSMUSG00000027469	72.3669	-0.916897	0.26409	-3.47191	0.000516778	0.00574959		Tpx2
ENSMUSG00000028977	562.074	-0.44803	0.129162	-3.46874	0.000522914	0.00581434		Casz1
ENSMUSG00000035569	3298.79	0.284794	0.0821147	3.46825	0.000523859	0.00582133		Ankrd11
ENSMUSG00000020929	714.956	-0.373952	0.107853	-3.46725	0.000525813	0.00583599		Eftud2
ENSMUSG00000028698	41.433	-1.14097	0.329058	-3.46738	0.000525558	0.00583599		Pik3r3
ENSMUSG00000083773	236.676	-0.845474	0.243901	-3.46646	0.000527353	0.00584955		Gm13394
ENSMUSG00000073421	9253.57	-0.302776	0.0874006	-3.46424	0.000531741	0.00589466		H2-Ab1
ENSMUSG00000095007	93.6476	0.896459	0.25885	3.46323	0.000533723	0.00590951		Igkv12-41
ENSMUSG00000058793	718.387	-0.408698	0.118092	-3.46086	0.000538456	0.00595725		Cds2
ENSMUSG00000084349	1161.22	-0.378458	0.109357	-3.46075	0.000538682	0.00595725		Rpl3-ps1
ENSMUSG00000092340	22.336	-1.6673	0.481881	-3.45998	0.000540211	0.00597057		Olfr754-ps1
ENSMUSG00000002603	1514.07	0.422563	0.12216	3.4591	0.000541982	0.00598119		Tgfb1
ENSMUSG00000032640	478.159	-0.448583	0.129685	-3.45902	0.000542148	0.00598119		Chsy1
ENSMUSG00000061615	31.3402	-1.43519	0.414889	-3.4592	0.000541773	0.00598119		Hist1h2ab
ENSMUSG00000031093	3480.25	0.311225	0.089995	3.45825	0.000543705	0.005984		Dock11
ENSMUSG00000031109	222.286	-0.645029	0.186514	-3.45834	0.000543521	0.005984		Enox2
ENSMUSG00000031486	17.806	1.86236	0.538499	3.45842	0.000543351	0.005984		Adgra2
ENSMUSG00000038366	310.075	-0.597766	0.17283	-3.45869	0.000542805	0.005984		Lasp1
ENSMUSG00000053950	636.357	-0.461882	0.133643	-3.45607	0.000548104	0.00602882		Adnp2
ENSMUSG00000020847	51.4649	1.03606	0.2998	3.45582	0.000548619	0.00603087		Rph3al
ENSMUSG00000029993	174.638	-0.567607	0.164344	-3.45377	0.000552814	0.00607336		Nfu1
ENSMUSG00000025912	28.5323	1.54148	0.446493	3.45241	0.000555594	0.00610025		Mybl1
ENSMUSG00000033554	439.766	-0.435206	0.126121	-3.45071	0.000559107	0.00613516		Dph5
ENSMUSG00000036390	364.065	-0.435073	0.126103	-3.45013	0.000560318	0.00614479		Gadd45a
ENSMUSG00000070713	165.48	-0.668479	0.193769	-3.44988	0.000560833	0.00614677		Gm10282
ENSMUSG00000039579	97.8142	0.71097	0.206189	3.44815	0.000564446	0.006179		Grin3a
ENSMUSG00000034438	60.8901	-0.984073	0.285475	-3.44714	0.000566549	0.00619834		Gbp8
ENSMUSG00000079014	10.8836	-2.21356	0.642319	-3.4462	0.000568536	0.00621638		Serpina3i
ENSMUSG00000002043	108.828	-0.878563	0.255031	-3.44492	0.000571226	0.00624208		Trappc6a
ENSMUSG00000020186	29.7933	1.5236	0.442462	3.44345	0.000574347	0.00627246		Csrp2
ENSMUSG00000078695	24.4302	1.52476	0.44285	3.44306	0.000575164	0.00627765		Cisd3
ENSMUSG00000039210	287.496	-0.514861	0.149554	-3.44263	0.000576078	0.0062839		Gpatch2
ENSMUSG00000005501	714.525	0.368453	0.10711	3.43994	0.000581841	0.00633924		Usp40
ENSMUSG00000070738	3860.3	0.329803	0.0959432	3.43748	0.000587146	0.00638947		Dgkd
ENSMUSG00000026417	60.7169	1.12777	0.328308	3.43511	0.000592323	0.00644199		Pigr
ENSMUSG00000031303	45.3914	1.2336	0.359136	3.43492	0.000592733	0.00644265		Map3k15
ENSMUSG00000036580	226.437	-0.527892	0.153694	-3.4347	0.000593204	0.00644395		Spg20
ENSMUSG00000091996	33.5669	1.41856	0.413235	3.43281	0.000597359	0.00648526		BC049352
ENSMUSG00000044453	203.399	0.552408	0.160937	3.43244	0.000598167	0.0064902		Ffar1
ENSMUSG00000046223	1178.99	-0.425157	0.123871	-3.43225	0.000598587	0.00649092		Plaur
ENSMUSG00000087305	244.333	0.512586	0.149364	3.43178	0.000599624	0.00649834		A430035B10Rik
ENSMUSG00000027708	543.898	-0.424927	0.123832	-3.4315	0.000600263	0.00650143		Dcun1d1
ENSMUSG00000028318	447.131	-0.481835	0.140428	-3.43119	0.000600947	0.00650501		Polr1e
ENSMUSG00000004100	447.175	-0.532076	0.15513	-3.42986	0.000603897	0.00652193		Ppan
ENSMUSG00000024300	196.737	-0.643353	0.187576	-3.42983	0.000603958	0.00652193		Myo1f
ENSMUSG00000024622	315.409	-0.509919	0.148666	-3.42997	0.00060365	0.00652193		Hmgxb3
ENSMUSG00000030699	43.6673	1.34254	0.391458	3.42959	0.000604486	0.00652193		Tbx6
ENSMUSG00000036890	209.848	-0.651487	0.189933	-3.4301	0.00060337	0.00652193		Gtdc1
ENSMUSG00000060586	9906.92	-0.309568	0.0902657	-3.42953	0.000604638	0.00652193		H2-Eb1
ENSMUSG00000053333	279.491	-0.449789	0.13118	-3.4288	0.000606259	0.00653559		Dis3l2
ENSMUSG00000089235	861.86	0.499454	0.145758	3.42661	0.000611162	0.00658458		Gm23119
ENSMUSG00000064367	65484.4	-0.298993	0.0872643	-3.42629	0.000611897	0.00658864		mt-Nd5
ENSMUSG00000027944	269.03	-0.566799	0.165454	-3.42573	0.000613161	0.00659838		Hax1
ENSMUSG00000037217	27.7186	-1.46935	0.428984	-3.4252	0.000614347	0.00660664		Syn1
ENSMUSG00000093894	24.7868	1.31912	0.385138	3.42507	0.000614647	0.00660664		Ighv1-53
ENSMUSG00000080893	166.205	-0.622567	0.182007	-3.42056	0.00062493	0.00670933		Gm15920
ENSMUSG00000032252	162.251	0.61939	0.181096	3.42023	0.000625681	0.00671347		Glce
ENSMUSG00000024008	24.3211	1.55357	0.454276	3.41988	0.000626493	0.00671827		Cpne5
ENSMUSG00000036748	267.242	-0.509517	0.149034	-3.4188	0.00062897	0.0067409		Cuedc2
ENSMUSG00000069893	301.525	-0.55397	0.162105	-3.41735	0.000632329	0.00677296		9930111J21Rik1
ENSMUSG00000021811	416.521	0.464928	0.136109	3.41586	0.000635813	0.00680406		Dnajc9
ENSMUSG00000027111	116.661	0.90748	0.265684	3.41563	0.000636343	0.00680406		Itga6
ENSMUSG00000062867	317.793	-0.520985	0.152525	-3.41573	0.000636107	0.00680406		Impdh2
ENSMUSG00000022184	327.871	-0.563842	0.165126	-3.41461	0.000638724	0.00682555		Fbxo4
ENSMUSG00000024639	577.458	-0.418214	0.122492	-3.41421	0.000639675	0.00683174		Gnaq
ENSMUSG00000042724	116.914	0.701534	0.205521	3.41344	0.000641479	0.00684704		Map3k9
ENSMUSG00000049892	60.5937	-1.1438	0.3352	-3.41228	0.000644215	0.00687225		Rasd1
ENSMUSG00000078578	5639.45	-0.246273	0.0722047	-3.41076	0.000647814	0.00690664		Ube2d3
ENSMUSG00000040570	32.2813	-1.76963	0.519176	-3.40853	0.000653135	0.00695934		Rundc3b
ENSMUSG00000015745	556.297	0.507131	0.148819	3.40771	0.000655104	0.00697471		Plekho1
ENSMUSG00000059834	208.802	-0.510425	0.14979	-3.40761	0.000655337	0.00697471		Sclt1
ENSMUSG00000071724	19.734	-1.5954	0.468253	-3.40713	0.000656508	0.00698313		Smpd5
ENSMUSG00000035778	474.033	-0.446397	0.131028	-3.40689	0.000657075	0.00698513		Ggta1
ENSMUSG00000037410	30.8286	1.53822	0.451659	3.40571	0.000659923	0.0070073		Tbc1d2b
ENSMUSG00000042390	1906.91	0.298526	0.0876528	3.40578	0.000659761	0.0070073		Gatad2b
ENSMUSG00000094088	50.8893	0.986217	0.289654	3.40481	0.000662089	0.00702624		Ighv1-64
ENSMUSG00000112368	15.4896	1.93693	0.568912	3.40461	0.000662578	0.00702738		AC166323.1
ENSMUSG00000034902	430.199	0.475624	0.139819	3.40171	0.000669663	0.00709662		Pip5k1c
ENSMUSG00000040359	531.229	-0.426489	0.125378	-3.40162	0.000669879	0.00709662		Ufl1
ENSMUSG00000105392	20.0885	-1.63192	0.479794	-3.40128	0.000670704	0.00710128		Gm42684
ENSMUSG00000029467	871.658	-0.363241	0.106835	-3.40002	0.000673804	0.00712589		Atp2a2
ENSMUSG00000036053	82.7525	0.767336	0.225683	3.40006	0.000673712	0.00712589		Fmnl2
ENSMUSG00000036046	493.175	0.380225	0.111854	3.39928	0.000675626	0.00713696		5031439G07Rik
ENSMUSG00000057666	345.936	-0.551114	0.162156	-3.39866	0.000677166	0.00714502		Gapdh
ENSMUSG00000074071	649.549	-0.362715	0.106721	-3.39872	0.000677019	0.00714502		Fam169b
ENSMUSG00000048534	46.8386	-1.28515	0.378265	-3.39747	0.000680116	0.00717203		Jaml
ENSMUSG00000005893	989.747	0.378412	0.111399	3.3969	0.000681529	0.00717459		Nr2c2
ENSMUSG00000022701	179.866	-0.552117	0.162535	-3.39691	0.000681502	0.00717459		Ccdc191
ENSMUSG00000032867	272.126	-0.516605	0.15207	-3.39716	0.000680893	0.00717459		Fbxw8
ENSMUSG00000028945	572.103	-0.386471	0.113784	-3.39653	0.000682451	0.00718019		Rheb
ENSMUSG00000034723	804.118	-0.457213	0.134638	-3.39588	0.000684084	0.00719324		Tmx4
ENSMUSG00000019970	101.072	0.731621	0.215457	3.39566	0.000684625	0.00719483		Sgk1
ENSMUSG00000097579	47.9511	-1.06402	0.3135	-3.394	0.000688797	0.00723453		Gm26799
ENSMUSG00000026269	525.179	0.399958	0.117913	3.39197	0.000693924	0.00728007		Rnpepl1
ENSMUSG00000041225	330.939	0.526127	0.155108	3.39199	0.000693862	0.00728007		Arhgap12
ENSMUSG00000006476	139.886	-0.735636	0.216914	-3.39137	0.000695446	0.00729187		Nsmf
ENSMUSG00000029153	21.7627	1.48037	0.436701	3.3899	0.00069918	0.00732685		Ociad2
ENSMUSG00000029032	9.42675	-3.12358	0.921572	-3.38941	0.000700443	0.00733591		Arhgef16
ENSMUSG00000003721	265.532	-0.461848	0.136268	-3.38925	0.000700847	0.00733596		Insig2
ENSMUSG00000022962	410.375	-0.489433	0.144481	-3.38752	0.00070527	0.00737806		Gart
ENSMUSG00000035776	45.6691	1.06232	0.313639	3.38708	0.000706399	0.00738566		Cd99l2
ENSMUSG00000032740	477.326	-0.409125	0.120915	-3.38357	0.000715497	0.00747654		Ccdc88a
ENSMUSG00000033470	14.0078	-2.44033	0.721347	-3.38302	0.000716927	0.00748723		Cysltr2
ENSMUSG00000000740	5934.2	-0.26268	0.0776742	-3.38182	0.000720075	0.00751584		Rpl13
ENSMUSG00000108108	102.665	-0.803066	0.237493	-3.38143	0.000721094	0.0075222		Gm44270
ENSMUSG00000045193	568.214	-0.609099	0.180175	-3.3806	0.000723271	0.00754063		Cirbp
ENSMUSG00000040433	468.061	-0.457434	0.135329	-3.38016	0.000724448	0.00754863		Zbtb38
ENSMUSG00000067367	232.697	-0.58628	0.173643	-3.37636	0.00073452	0.00764924		Lyar
ENSMUSG00000028426	1468.45	-0.358955	0.106336	-3.37566	0.000736393	0.00766441		Rad23b
ENSMUSG00000069273	293.346	-0.577668	0.171275	-3.37275	0.000744205	0.00774108		Hist1h3e
ENSMUSG00000003500	92.1791	0.698723	0.207462	3.36796	0.000757264	0.00786383		Impdh1
ENSMUSG00000040189	37.9642	1.36551	0.40576	3.36532	0.00076455	0.00793501		Ccdc114
ENSMUSG00000020719	28193.8	-0.275447	0.081861	-3.36481	0.000765971	0.00794079		Ddx5
ENSMUSG00000024991	6784.49	-0.301761	0.0896797	-3.36488	0.000765769	0.00794079		Eif3a
ENSMUSG00000045165	200.427	0.560437	0.16665	3.36296	0.000771106	0.00798953		AI467606
ENSMUSG00000107894	35.9187	1.46016	0.434236	3.3626	0.000772131	0.00799564		Gm10388
ENSMUSG00000020687	975.951	-0.342152	0.101771	-3.36198	0.000773859	0.00800601		Cdc27
ENSMUSG00000070605	31.3819	-1.44738	0.430522	-3.36193	0.000774002	0.00800601		Zfp992
ENSMUSG00000041115	62.4668	-1.04466	0.31079	-3.36131	0.000775733	0.00801732		Iqsec2
ENSMUSG00000053841	792.139	-0.418887	0.124623	-3.36123	0.000775968	0.00801732		Txlna
ENSMUSG00000061186	42.9727	-1.35796	0.404039	-3.36097	0.000776698	0.00802036		Sfmbt2
ENSMUSG00000025433	186.567	0.587876	0.175112	3.35714	0.000787543	0.00811412		Crisp3
ENSMUSG00000086316	37.5489	-1.35448	0.403447	-3.35728	0.000787124	0.00811412		2210013O21Rik
ENSMUSG00000108455	251.356	0.610773	0.181927	3.35725	0.000787218	0.00811412		Gm44745
ENSMUSG00000031665	14.8045	1.84714	0.550261	3.35685	0.000788358	0.00811797		Sall1
ENSMUSG00000111681	43.0902	1.17322	0.349546	3.35642	0.000789598	0.00812619		AC138284.4
ENSMUSG00000024997	240.899	-0.704084	0.209797	-3.35603	0.0007907	0.00813297		Prdx3
ENSMUSG00000047881	76.0677	0.867692	0.258693	3.35415	0.000796106	0.00818401		Rell1
ENSMUSG00000025239	1083.71	0.425556	0.126909	3.35324	0.00079871	0.00820619		Limd1
ENSMUSG00000038872	95.5065	0.941414	0.280802	3.35259	0.000800583	0.00822084		Zfhx3
ENSMUSG00000015176	1302.14	-0.453127	0.135347	-3.34788	0.000814319	0.00834934		Nolc1
ENSMUSG00000033658	389.452	-0.520275	0.155411	-3.34773	0.000814761	0.00834934		Ddx19b
ENSMUSG00000035683	26.2038	-1.47994	0.442078	-3.34768	0.000814913	0.00834934		Melk
ENSMUSG00000061032	1545.11	-0.326706	0.0975982	-3.34745	0.000815574	0.00835146		Rrp1
ENSMUSG00000105826	52.7765	1.03432	0.309058	3.34667	0.000817878	0.00837039		Gm43819
ENSMUSG00000032625	90.9723	-2.01881	0.603408	-3.34568	0.000820802	0.00839564		Thsd7a
ENSMUSG00000036622	195.385	0.611044	0.182658	3.34529	0.00082197	0.00840292		Atp13a2
ENSMUSG00000036712	1681.77	-0.335403	0.100268	-3.34507	0.000822614	0.00840483		Cyld
ENSMUSG00000042500	48.2339	1.04742	0.313339	3.34277	0.000829463	0.0084701		Ago4
ENSMUSG00000104592	13.6623	1.97248	0.590277	3.34161	0.000832936	0.00850084		Gm42721
ENSMUSG00000037572	203.394	0.601601	0.180075	3.34084	0.000835252	0.00851976		Wdhd1
ENSMUSG00000010122	10.8284	-2.81249	0.842043	-3.34008	0.000837529	0.00853825		Slc47a1
ENSMUSG00000013275	573.305	-0.388712	0.116439	-3.33834	0.000842818	0.00858741		Slc41a1
ENSMUSG00000023755	33.6276	1.22401	0.366896	3.33612	0.000849576	0.00864944		Rhebl1
ENSMUSG00000033020	142.606	-0.64088	0.192109	-3.33603	0.000849847	0.00864944		Polr2f
ENSMUSG00000024397	23.751	1.55697	0.466768	3.33563	0.000851054	0.00865459		Aif1
ENSMUSG00000031482	45.5415	1.07405	0.322	3.33555	0.000851295	0.00865459		Slc25a15
ENSMUSG00000076575	76.2226	4.73696	1.42039	3.33497	0.000853092	0.00866807		Igkv7-33
ENSMUSG00000111264	679.156	0.46354	0.139004	3.33472	0.000853857	0.00867106		AC151971.5
ENSMUSG00000070972	146.105	-0.587858	0.176297	-3.33448	0.000854598	0.0086738		Dnajc25
ENSMUSG00000026535	13.0272	2.22603	0.668043	3.33217	0.000861727	0.00874133		Ifi202b
ENSMUSG00000091844	28.5005	1.83019	0.549845	3.32855	0.000872983	0.00884575		Gm8251
ENSMUSG00000064349	62.2409	-1.03928	0.312279	-3.32805	0.000874557	0.00885681		mt-Tc
ENSMUSG00000055817	1020.71	-0.295965	0.0889498	-3.32733	0.000876822	0.00887487		Mta3
ENSMUSG00000024360	1628.57	-0.367331	0.110436	-3.32617	0.00088047	0.00890689		Etf1
ENSMUSG00000030882	117.235	-0.66297	0.199375	-3.32524	0.000883434	0.00893196		Dnhd1
ENSMUSG00000027342	1589.24	-0.515759	0.155129	-3.32472	0.000885077	0.00894365		Pcna
ENSMUSG00000020549	314.722	-0.474975	0.142968	-3.32224	0.000892987	0.00901863		Elac2
ENSMUSG00000095866	39.7949	1.14054	0.343324	3.32207	0.000893537	0.00901923		Ighv2-4
ENSMUSG00000073910	101.564	-0.837121	0.252182	-3.31952	0.000901738	0.00909702		Mob3b
ENSMUSG00000037280	128.398	0.725165	0.218479	3.31915	0.000902925	0.009104		Galnt6
ENSMUSG00000021025	1172.12	0.457845	0.137991	3.31793	0.000906884	0.00913391		Nfkbia
ENSMUSG00000036469	1410.4	0.326923	0.0985301	3.318	0.000906657	0.00913391		March1
ENSMUSG00000030515	46.8716	1.05697	0.318638	3.31716	0.000909383	0.00915405		Tarsl2
ENSMUSG00000022489	152.94	0.638362	0.192475	3.31659	0.00091123	0.00916763		Pde1b
ENSMUSG00000031951	83.8988	-0.92879	0.28024	-3.31427	0.000918839	0.00923913		Tmem231
ENSMUSG00000026827	1261	0.369882	0.111612	3.314	0.000919725	0.00924299		Gpd2
ENSMUSG00000001158	243.345	-0.551306	0.166439	-3.31235	0.000925142	0.00929234		Snrnp27
ENSMUSG00000002341	43.2537	-1.14393	0.3457	-3.30901	0.000936261	0.00939377		Ncan
ENSMUSG00000040415	119.392	-0.605253	0.182904	-3.30913	0.000935853	0.00939377		Dtx3
ENSMUSG00000105606	53.7103	1.23549	0.373501	3.30786	0.000940121	0.00942735		Igkv2-109
ENSMUSG00000020656	48.8124	-0.987023	0.298433	-3.30735	0.000941844	0.00943948		Grhl1
ENSMUSG00000108341	153.089	0.639539	0.193409	3.30666	0.000944157	0.00945751		Gm44746
ENSMUSG00000030315	928.338	-0.478493	0.14482	-3.30404	0.000953008	0.00953579		Vgll4
ENSMUSG00000031004	1561.57	-1.24513	0.376848	-3.30408	0.000952891	0.00953579		Mki67
ENSMUSG00000024696	814.495	-0.401602	0.121583	-3.3031	0.000956212	0.00956264		Lpxn
ENSMUSG00000019947	1373.89	-0.292718	0.0886339	-3.30256	0.000958074	0.00957605		Arid5b
ENSMUSG00000037833	24.7222	1.57946	0.478297	3.30226	0.000959081	0.00958092		Sh2d4b
ENSMUSG00000008730	3046.23	0.310738	0.0941118	3.3018	0.00096066	0.00959147		Hipk1
ENSMUSG00000027835	1015.55	-0.324927	0.0984298	-3.3011	0.000963063	0.00961025		Pdcd10
ENSMUSG00000103701	11.1775	2.2078	0.669103	3.29965	0.000968063	0.00965491		Gm10728
ENSMUSG00000025224	952.499	-0.327619	0.0993263	-3.29841	0.000972338	0.00967651		Gbf1
ENSMUSG00000030199	208.588	-0.52738	0.159883	-3.29853	0.000971936	0.00967651		Etv6
ENSMUSG00000036879	479.949	-0.480897	0.14581	-3.29811	0.000973386	0.00967651		Phkb
ENSMUSG00000041135	657.842	-0.395975	0.120059	-3.29816	0.000973191	0.00967651		Ripk2
ENSMUSG00000044894	133.06	-0.691593	0.209648	-3.29883	0.000970876	0.00967651		Uqcrq
ENSMUSG00000053101	22.8154	1.42751	0.432765	3.29859	0.000971728	0.00967651		Gpr141
ENSMUSG00000033478	219.078	0.552812	0.167648	3.29745	0.000975677	0.00969404		Fam160b1
ENSMUSG00000022040	12.9883	-2.09715	0.636158	-3.29659	0.000978665	0.00971324		Ephx2
ENSMUSG00000102608	19.2797	-2.08224	0.631619	-3.29667	0.000978376	0.00971324		Gm37267
ENSMUSG00000020267	360.884	-0.446148	0.135403	-3.29495	0.000984379	0.00975942		Hint1
ENSMUSG00000022996	16.9172	-1.93709	0.587986	-3.29444	0.000986163	0.00977183		Wnt10b
ENSMUSG00000020788	1603.78	0.320469	0.0973337	3.29248	0.000993092	0.00983212		Atp2a3
ENSMUSG00000026029	852.497	-0.394867	0.119932	-3.29241	0.000993316	0.00983212		Casp8
ENSMUSG00000097123	38.4508	1.11948	0.340077	3.29185	0.000995299	0.00984645		Gm6297
ENSMUSG00000105231	270.649	-0.584787	0.177807	-3.28889	0.00100584	0.00994538		Iglj3
ENSMUSG00000036246	1140.28	-0.315246	0.0959041	-3.2871	0.00101227	0.0100035		Gmip
ENSMUSG00000030630	34.2907	-1.24595	0.379167	-3.28603	0.0010161	0.010036		Fah
ENSMUSG00000029167	102.95	0.850494	0.258849	3.28567	0.0010174	0.0100435		Ppargc1a
ENSMUSG00000017176	111.826	-0.694609	0.211434	-3.28523	0.001019	0.0100539		Nt5c3b
ENSMUSG00000028245	1082.99	-0.381085	0.116029	-3.2844	0.00102198	0.010074		Nsmaf
ENSMUSG00000106205	140.455	0.845753	0.257509	3.28436	0.00102213	0.010074		C230096K16Rik
ENSMUSG00000037646	2884.59	-0.303776	0.0925166	-3.28347	0.00102537	0.0101005		Vps13b
ENSMUSG00000051367	29.8444	-1.4979	0.456306	-3.28266	0.00102831	0.010124		Six1
ENSMUSG00000008489	22.2764	1.87283	0.570624	3.28207	0.00103046	0.0101343		Elavl2
ENSMUSG00000055839	392.442	-0.430006	0.131032	-3.28168	0.00103192	0.0101433		Elob
ENSMUSG00000031210	14.0275	2.0176	0.615093	3.28016	0.00103749	0.010186		Gpr165
ENSMUSG00000051319	39.2294	-1.12395	0.342663	-3.28004	0.00103793	0.010186		1500011K16Rik
ENSMUSG00000108621	423.431	0.402091	0.122586	3.28006	0.00103784	0.010186		Gm37494
ENSMUSG00000029471	212.054	0.563762	0.171912	3.27936	0.00104044	0.0102052		Camkk2
ENSMUSG00000035505	54.6724	-0.936624	0.285635	-3.27909	0.00104142	0.0102093		Cox18
ENSMUSG00000000811	51.5417	0.940041	0.286749	3.27827	0.00104445	0.0102296		Txnrd3
ENSMUSG00000078956	19.3256	1.83053	0.558388	3.27823	0.0010446	0.0102296		Gm14221
ENSMUSG00000103373	155.969	-0.578644	0.176549	-3.27753	0.00104719	0.0102495		Gm37238
ENSMUSG00000023923	901.495	-0.375343	0.114575	-3.27596	0.00105302	0.0103011		Tbc1d5
ENSMUSG00000030217	27.9155	1.28396	0.391966	3.2757	0.00105402	0.0103054		Art4
ENSMUSG00000030423	169.709	-0.570284	0.174166	-3.27436	0.001059	0.0103486		Pop4
ENSMUSG00000025266	657.365	-0.38515	0.117684	-3.27274	0.0010651	0.0104027		Gnl3l
ENSMUSG00000112825	250.15	-0.529974	0.162002	-3.2714	0.00107017	0.0104466		AC152949.2
ENSMUSG00000076591	52.4061	1.12958	0.345307	3.27124	0.00107078	0.0104471		Igkv8-16
ENSMUSG00000037395	94.1257	0.744233	0.227534	3.27087	0.00107218	0.0104519		Rcor3
ENSMUSG00000102352	310.727	0.657492	0.201018	3.27081	0.00107241	0.0104519		Gm38346
ENSMUSG00000028898	192.605	-0.536929	0.164205	-3.26986	0.001076	0.0104813		Trnau1ap
ENSMUSG00000057572	323.263	-0.469382	0.143577	-3.26919	0.00107854	0.0105005		Zbtb8os
ENSMUSG00000028745	3590.92	-0.297303	0.0910085	-3.26676	0.00108785	0.0105855		Capzb
ENSMUSG00000031728	195.763	0.611496	0.187223	3.26614	0.00109023	0.0106031		Zfp821
ENSMUSG00000021466	278.249	-0.524899	0.160722	-3.26588	0.00109124	0.0106073		Ptch1
ENSMUSG00000032220	3098.33	-0.309889	0.0949011	-3.26539	0.00109313	0.0106201		Myo1e
ENSMUSG00000072872	521.193	-0.525405	0.160942	-3.26457	0.00109631	0.0106454		Rybp
ENSMUSG00000033016	3119.76	-0.309585	0.0948485	-3.264	0.00109853	0.0106612		Nfatc1
ENSMUSG00000003779	101.351	-0.675018	0.206826	-3.26371	0.00109965	0.0106665		Kif20a
ENSMUSG00000022969	579.68	0.472959	0.144939	3.26316	0.00110179	0.0106816		Il10rb
ENSMUSG00000049422	159.644	0.622538	0.190801	3.26276	0.00110333	0.0106909		Chchd10
ENSMUSG00000022216	1207.04	-0.351709	0.10782	-3.262	0.00110627	0.0107138		Psme1
ENSMUSG00000109317	125.298	-0.704279	0.215991	-3.26069	0.00111143	0.0107581		Gm45041
ENSMUSG00000061132	3286.25	-0.261726	0.0802778	-3.26025	0.00111315	0.010769		Blnk
ENSMUSG00000097707	319.63	0.535842	0.164408	3.25923	0.00111716	0.0108021		Gm26742
ENSMUSG00000051000	76.7393	-0.941718	0.288983	-3.25874	0.00111909	0.0108151		Fam160a1
ENSMUSG00000032349	1468.12	-0.447271	0.137271	-3.2583	0.00112081	0.0108204		Elovl5
ENSMUSG00000054640	25.3318	1.48656	0.456237	3.25831	0.00112079	0.0108204		Slc8a1
ENSMUSG00000018654	3398.17	-0.345465	0.106053	-3.25748	0.00112406	0.010841		Ikzf1
ENSMUSG00000051451	1539.4	-0.285271	0.0875971	-3.25662	0.00112746	0.0108675		Crebzf
ENSMUSG00000016554	440.569	-0.42101	0.129304	-3.25597	0.00113008	0.0108813		Eif3d
ENSMUSG00000095567	352.417	-0.402563	0.123635	-3.25606	0.00112971	0.0108813		Noc2l
ENSMUSG00000030591	575.048	-0.375441	0.115457	-3.25179	0.00114683	0.0110368		Psmd8
ENSMUSG00000106567	392.564	0.509031	0.156629	3.24992	0.00115438	0.0111036		2010309G21Rik
ENSMUSG00000096805	316.781	0.534722	0.164631	3.248	0.00116219	0.011173		Ighv9-1
ENSMUSG00000103303	247.19	0.633925	0.19526	3.24658	0.00116802	0.0112173		Gm37802
ENSMUSG00000100862	114.334	-2.05454	0.632992	-3.24577	0.00117134	0.0112433		Gm10925
ENSMUSG00000040463	1916.33	-0.335314	0.103316	-3.24551	0.00117241	0.0112476		Mybbp1a
ENSMUSG00000027166	62.3419	-0.84754	0.261302	-3.24353	0.00118059	0.0113203		Dnajc24
ENSMUSG00000024912	28.6957	-1.3069	0.402969	-3.24319	0.00118201	0.0113279		Fosl1
ENSMUSG00000003363	536.25	-0.381003	0.117514	-3.24219	0.00118614	0.0113589		Pld3
ENSMUSG00000097375	585.051	-0.357158	0.110162	-3.24211	0.00118647	0.0113589		6720427I07Rik
ENSMUSG00000102153	459.855	0.487337	0.150324	3.24192	0.00118729	0.0113608		Gm37474
ENSMUSG00000038335	829.955	-0.471972	0.145635	-3.2408	0.00119197	0.0113996		Tsr1
ENSMUSG00000038644	263.156	0.50434	0.155649	3.24025	0.00119426	0.0114157		Pold1
ENSMUSG00000020901	498.229	-0.412836	0.127441	-3.23943	0.00119771	0.0114251		Pik3r5
ENSMUSG00000031976	633.872	-0.638766	0.197203	-3.23912	0.00119898	0.0114251		Urb2
ENSMUSG00000038502	52.488	0.898595	0.277371	3.23968	0.00119663	0.0114251		Ptov1
ENSMUSG00000048612	220.384	-0.564619	0.174306	-3.23924	0.00119848	0.0114251		Myof
ENSMUSG00000111116	30.3295	1.19936	0.370252	3.2393	0.00119824	0.0114251		AC153955.2
ENSMUSG00000104641	108.231	0.928693	0.286727	3.23894	0.00119974	0.0114264		Gm43290
ENSMUSG00000041560	2434.12	-0.356438	0.110076	-3.23811	0.00120325	0.0114539		Nop53
ENSMUSG00000021182	1977.34	0.273342	0.0844378	3.2372	0.00120707	0.0114844		Ccdc88c
ENSMUSG00000053411	122.428	0.685798	0.211946	3.23572	0.00121335	0.0115381		Cbx7
ENSMUSG00000036503	617.404	0.327327	0.101168	3.23549	0.00121435	0.0115417		Rnf13
ENSMUSG00000049488	157.382	-0.635039	0.196492	-3.23188	0.0012298	0.0116824		Tmem67
ENSMUSG00000094502	56.3779	0.861043	0.266451	3.23152	0.00123132	0.0116909		Ighv1-69
ENSMUSG00000052566	77.0672	-0.900818	0.278787	-3.2312	0.0012327	0.0116918		Hook2
ENSMUSG00000102423	15.6799	2.10494	0.651433	3.23124	0.00123255	0.0116918		Gm37465
ENSMUSG00000030738	2159.42	-0.286889	0.0887991	-3.23077	0.00123458	0.0117037		Eif3c
ENSMUSG00000104452	54.6293	1.06868	0.330862	3.23	0.00123791	0.0117293		Ighv8-8
ENSMUSG00000021270	3975.45	-0.368952	0.114317	-3.22745	0.00124898	0.0118004		Hsp90aa1
ENSMUSG00000032047	354.714	-0.42297	0.131049	-3.22758	0.00124841	0.0118004		Acat1
ENSMUSG00000032359	1986.43	0.250596	0.0776356	3.22785	0.00124724	0.0118004		Ctsh
ENSMUSG00000036323	1279.86	-0.291676	0.0903693	-3.2276	0.00124832	0.0118004		Srp72
ENSMUSG00000039713	37.4735	-1.28699	0.398718	-3.22782	0.00124735	0.0118004		Plekhg5
ENSMUSG00000063480	552.209	-0.383265	0.118754	-3.22738	0.00124928	0.0118004		Snu13
ENSMUSG00000075232	384.084	-0.545867	0.169151	-3.22709	0.00125054	0.0118063		Amd1
ENSMUSG00000001211	607.86	-0.37837	0.117259	-3.22679	0.00125188	0.0118129		Agpat3
ENSMUSG00000029287	14.2789	-1.72678	0.535239	-3.22619	0.0012545	0.0118316		Tgfbr3
ENSMUSG00000100201	10.6577	2.18336	0.67693	3.22538	0.00125806	0.011859		Gm29093
ENSMUSG00000038000	421.942	-0.366831	0.113743	-3.22509	0.00125934	0.0118651		Acd
ENSMUSG00000110498	20.2914	-1.44838	0.449209	-3.22429	0.00126284	0.0118919		Gm45803
ENSMUSG00000020330	40.5646	-1.24236	0.38536	-3.22388	0.00126465	0.0119028		Hmmr
ENSMUSG00000109452	21.6867	1.54242	0.478526	3.22327	0.00126735	0.0119222		Gm44530
ENSMUSG00000049709	107.772	-0.747414	0.231963	-3.22212	0.00127245	0.0119641		Nlrp10
ENSMUSG00000087340	19.42	2.20651	0.684847	3.2219	0.00127345	0.0119673		Gm15228
ENSMUSG00000055980	14.3506	2.34163	0.727093	3.22054	0.0012795	0.0120119		Irs1
ENSMUSG00000068742	240.186	-0.462247	0.143587	-3.21929	0.00128508	0.0120581		Cry2
ENSMUSG00000044258	53.1763	1.12728	0.350201	3.21895	0.00128661	0.0120663		Ctla2a
ENSMUSG00000028645	484.876	-0.481226	0.149537	-3.21811	0.0012904	0.0120915		Slc2a1
ENSMUSG00000029119	291.722	-0.438605	0.136295	-3.21806	0.00129061	0.0120915		Man2b2
ENSMUSG00000037601	150.986	-0.610259	0.189668	-3.21751	0.0012931	0.0121086		Nme1
ENSMUSG00000033467	241.227	-0.516533	0.16063	-3.21567	0.00130139	0.0121801		Crlf2
ENSMUSG00000019832	18.8596	1.76038	0.547518	3.21519	0.00130357	0.0121881		Rab32
ENSMUSG00000070031	1972.23	-0.471011	0.146493	-3.21524	0.00130334	0.0121881		Sp140
ENSMUSG00000085786	277.659	0.468466	0.145765	3.21385	0.00130969	0.0122391		Gm15987
ENSMUSG00000074829	364.231	-0.55819	0.173695	-3.21362	0.00131074	0.0122427		2010315B03Rik
ENSMUSG00000045411	480.471	-0.523084	0.162797	-3.21311	0.00131307	0.0122582		2410002F23Rik
ENSMUSG00000004609	54.2929	-1.06839	0.332779	-3.21053	0.00132493	0.0123626		Cd33
ENSMUSG00000049001	59.8455	-0.937137	0.291933	-3.2101	0.00132687	0.0123744		Ndnf
ENSMUSG00000031948	569.501	-0.41638	0.129802	-3.20781	0.00133749	0.0124672		Kars
ENSMUSG00000037999	2312.63	-0.376302	0.117407	-3.20511	0.00135009	0.0125782		Arap2
ENSMUSG00000026649	29.5683	-1.21358	0.378665	-3.20488	0.00135118	0.0125821		Cfap126
ENSMUSG00000076539	17.1468	1.51079	0.471524	3.20405	0.00135509	0.0126121		Igkv4-81
ENSMUSG00000016541	227.998	-0.672651	0.209998	-3.20313	0.00135944	0.0126398		Atxn10
ENSMUSG00000084399	22.9009	-1.70412	0.532008	-3.20319	0.00135915	0.0126398		Gm15666
ENSMUSG00000049037	15.4027	2.00735	0.626833	3.20236	0.00136307	0.0126671		Clec4a1
ENSMUSG00000018736	802.293	-0.420091	0.13119	-3.20215	0.00136404	0.0126697		Ndel1
ENSMUSG00000085385	378.834	-0.524043	0.163665	-3.20193	0.00136512	0.0126734		Snhg17
ENSMUSG00000020956	22.8075	-1.37823	0.430607	-3.20068	0.00137106	0.0127191		Dtd2
ENSMUSG00000042605	749.109	0.31716	0.099094	3.2006	0.00137143	0.0127191		Atxn2
ENSMUSG00000067713	106.489	0.662138	0.206908	3.20016	0.00137353	0.0127321		Prkag1
ENSMUSG00000023805	80.5448	-0.760884	0.237823	-3.19937	0.0013773	0.0127607		Synj2
ENSMUSG00000002083	68.2641	-0.911956	0.285135	-3.19833	0.00138224	0.0128		Bbc3
ENSMUSG00000052837	3518.72	-0.40235	0.125919	-3.19532	0.00139678	0.0129281		Junb
ENSMUSG00000028455	306.562	-0.627459	0.196437	-3.1942	0.00140221	0.0129718		Stoml2
ENSMUSG00000032199	1223.44	-0.313855	0.0982629	-3.19403	0.00140302	0.0129721		Polr2m
ENSMUSG00000040838	34.9292	1.53394	0.480272	3.1939	0.00140365	0.0129721		Gm11639
ENSMUSG00000030521	906.054	-0.503063	0.157548	-3.19308	0.00140764	0.0130024		Mphosph10
ENSMUSG00000020962	1403.55	-0.352268	0.110336	-3.19267	0.00140964	0.0130144		Gtf2a1
ENSMUSG00000034543	566.63	-0.362655	0.113601	-3.19234	0.00141124	0.0130227		Morc2a
ENSMUSG00000022863	62.9606	-0.857671	0.268781	-3.19096	0.00141799	0.0130718		Btg3
ENSMUSG00000096844	162.337	0.628736	0.197036	3.19098	0.00141791	0.0130718		Igkv6-14
ENSMUSG00000046897	492.552	0.356477	0.111727	3.19062	0.00141967	0.0130807		Zfp740
ENSMUSG00000074886	1092.52	0.328775	0.103053	3.19035	0.00142101	0.0130865		Grk6
ENSMUSG00000029404	211.137	-0.509956	0.159927	-3.18869	0.00142919	0.0131487		Arl6ip4
ENSMUSG00000034872	15.1782	1.76204	0.552587	3.18871	0.00142911	0.0131487		Gipc3
ENSMUSG00000040761	799.805	0.31909	0.100116	3.18721	0.00143651	0.0132094		Spen
ENSMUSG00000018669	135.412	-0.590044	0.185188	-3.1862	0.00144157	0.0132451		Cdk5rap3
ENSMUSG00000030291	296.152	-0.450948	0.141534	-3.18614	0.00144182	0.0132451		Med21
ENSMUSG00000036908	2353.7	-0.254951	0.0800727	-3.18399	0.0014526	0.0133374		Unc93b1
ENSMUSG00000010307	33.1421	1.24375	0.390746	3.18301	0.00145755	0.0133761		Tmem86a
ENSMUSG00000068739	670.94	-0.33767	0.106123	-3.18187	0.00146329	0.0134221		Sars
ENSMUSG00000017421	2418.24	-0.277151	0.0871289	-3.18093	0.00146801	0.0134587		Zfp207
ENSMUSG00000035722	431.223	0.455688	0.143265	3.18074	0.00146902	0.0134612		Abca7
ENSMUSG00000089791	271.17	-0.672558	0.211481	-3.18023	0.00147156	0.0134778		Gm3555
ENSMUSG00000025059	139.11	-0.660115	0.207587	-3.17994	0.00147305	0.0134848		Gk
ENSMUSG00000029238	1029.58	-0.431905	0.135887	-3.17843	0.00148077	0.013542		Clock
ENSMUSG00000044906	124.577	-0.665494	0.209375	-3.17848	0.00148051	0.013542		4930503L19Rik
ENSMUSG00000020238	269.246	0.431398	0.13582	3.17625	0.00149195	0.0136238		Ncln
ENSMUSG00000029366	127.872	0.597132	0.187995	3.17632	0.00149156	0.0136238		Dck
ENSMUSG00000026883	30.0082	1.58871	0.50038	3.175	0.00149837	0.0136757		Dab2ip
ENSMUSG00000025747	44.5916	-1.26218	0.39766	-3.17403	0.0015034	0.013708		Tyms
ENSMUSG00000060935	138.142	0.69441	0.218959	3.17142	0.00151697	0.0138249		Tmem263
ENSMUSG00000042275	47.9406	-0.984281	0.31049	-3.17009	0.00152393	0.0138814		Pelo
ENSMUSG00000032399	29123.1	-0.234566	0.0740179	-3.16904	0.00152942	0.013921		Rpl4
ENSMUSG00000095335	57.5461	1.03783	0.327513	3.16883	0.00153054	0.013921		Igkv3-5
ENSMUSG00000087518	37.429	-1.35898	0.428906	-3.16849	0.00153235	0.0139261		Gm13561
ENSMUSG00000104269	16.3326	1.93493	0.61069	3.16843	0.00153262	0.0139261		Gm37749
ENSMUSG00000110344	30.2988	1.22547	0.38701	3.1665	0.00154284	0.014012		Gm45716
ENSMUSG00000043432	259.66	-0.554536	0.175148	-3.1661	0.00154499	0.0140246		Leng9
ENSMUSG00000014837	38.5691	-1.10775	0.350123	-3.1639	0.00155672	0.0141151		4931428F04Rik
ENSMUSG00000046229	90.5265	-0.71963	0.227438	-3.16407	0.00155579	0.0141151		Scand1
ENSMUSG00000091575	104.291	-0.69964	0.221139	-3.1638	0.00155726	0.0141151		2010016I18Rik
ENSMUSG00000031997	12.8731	2.3414	0.740683	3.16114	0.00157154	0.0142375		Trpc6
ENSMUSG00000035545	2158.73	-0.43546	0.137766	-3.16088	0.00157294	0.0142432		Leng8
ENSMUSG00000048120	262.457	-0.5304	0.167944	-3.1582	0.00158747	0.0143677		Entpd1
ENSMUSG00000024242	100.921	0.840705	0.266232	3.15779	0.00158971	0.0143809		Map4k3
ENSMUSG00000031295	192.748	0.57624	0.182542	3.15675	0.00159538	0.0144251		Phka2
ENSMUSG00000039159	391.097	0.45852	0.145349	3.15462	0.00160705	0.0145234		Ube2h
ENSMUSG00000037363	189.273	0.551982	0.174996	3.15425	0.00160909	0.0145348		Letm2
ENSMUSG00000073616	347.89	-0.425797	0.134999	-3.15407	0.00161011	0.0145369		Cops9
ENSMUSG00000035629	794.914	-0.429131	0.136087	-3.15336	0.00161404	0.0145651		Rubcn
ENSMUSG00000028958	155.151	0.545562	0.173051	3.15261	0.00161818	0.0145954		Tmub1
ENSMUSG00000057367	764.509	-0.432001	0.137101	-3.15097	0.0016273	0.0146704		Birc2
ENSMUSG00000000440	12.8984	1.92544	0.611279	3.14985	0.00163355	0.0147196		Pparg
ENSMUSG00000041247	47.352	0.925647	0.293944	3.14906	0.00163799	0.0147523		Lamp3
ENSMUSG00000030654	1583.37	-0.316603	0.100626	-3.14632	0.00165338	0.0148812		Arl6ip1
ENSMUSG00000034926	112.995	-0.701782	0.223055	-3.14623	0.00165391	0.0148812		Dhcr24
ENSMUSG00000075324	36.1782	1.52871	0.486195	3.14423	0.00166523	0.0149757		Fign
ENSMUSG00000020399	158.238	0.67028	0.213195	3.14397	0.00166672	0.0149818		Havcr2
[truncated: 672 more rows]
