# Supplementary material for: RelB contributes to the survival, migration and lymphomagenesis of B cells with constitutively active CD40 signaling
Source: Front Immunol. 2022 Aug 30;13:913275. doi: 10.3389/fimmu.2022.913275 (PMC9468873; doi:10.3389/fimmu.2022.913275)
Supplement: Supplementary file 4 [file Table_3.xlsx]

## Sheet: top500 GO biological process
with the TOP500 most significant differentially expressed genes (list see next slide) an overrepresentation test with the PANTHER online tool at "pantherdb.org" was performed
Analysis Type:	PANTHER Overrepresentation Test (Released 20220202)
Annotation Version and Release Date:	GO Ontology database DOI: 10.5281/zenodo.5725227 Released 2021-11-16
Analyzed List:	TOP500 for panther linear.txt (Mus musculus)
Reference List:	Mus musculus (all genes in database)
Test Type:	FISHER
Correction:	FDR
GO biological process complete	Mus musculus - REFLIST (21988)	TOP500 for panther linear.txt (470)	expected	fold Enrichment	raw P-value	FDR
immune system process (GO:0002376)	2494	123	53.31	2.31	1.85e-18	2.91e-14
positive regulation of biological process (GO:0048518)	6454	227	137.96	1.65	1.49e-17	1.17e-13
system development (GO:0048731)	4253	164	90.91	1.8	6.07e-15	1.91e-11
regulation of cell adhesion (GO:0030155)	786	57	16.8	3.39	5.79e-15	2.28e-11
positive regulation of cellular process (GO:0048522)	5933	207	126.82	1.63	4.66e-15	2.45e-11
regulation of immune system process (GO:0002682)	1637	87	34.99	2.49	1.17e-14	3.06e-11
regulation of response to stimulus (GO:0048583)	4055	156	86.68	1.8	5.57e-14	1.26e-10
anatomical structure development (GO:0048856)	5285	187	112.97	1.66	8.09e-14	1.59e-10
multicellular organism development (GO:0007275)	4869	175	104.08	1.68	2.97e-13	5.2e-10
cell surface receptor signaling pathway (GO:0007166)	1967	94	42.05	2.24	3.44e-13	5.42e-10
developmental process (GO:0032502)	5678	194	121.37	1.6	6.69e-13	9.59e-10
positive regulation of response to stimulus (GO:0048584)	2367	105	50.6	2.08	9.55e-13	1.25e-09
cell migration (GO:0016477)	906	57	19.37	2.94	1.52e-12	1.59e-09
cell motility (GO:0048870)	1071	63	22.89	2.75	1.45e-12	1.63e-09
localization (GO:0051179)	5099	178	108.99	1.63	1.76e-12	1.74e-09
localization of cell (GO:0051674)	1071	63	22.89	2.75	1.45e-12	1.75e-09
cellular developmental process (GO:0048869)	3732	142	79.77	1.78	2.68e-12	2.49e-09
positive regulation of immune system process (GO:0002684)	1094	63	23.38	2.69	3.44e-12	3.02e-09
regulation of multicellular organismal process (GO:0051239)	2900	119	61.99	1.92	3.68e-12	3.06e-09
cell differentiation (GO:0030154)	3679	140	78.64	1.78	4.65e-12	3.66e-09
locomotion (GO:0040011)	1285	69	27.47	2.51	6.12e-12	4.59e-09
regulation of signaling (GO:0023051)	3319	128	70.94	1.8	2.37e-11	1.7e-08
immune response (GO:0006955)	1614	78	34.5	2.26	3.66e-11	2.51e-08
regulation of cell communication (GO:0010646)	3308	126	70.71	1.78	8.49e-11	5.58e-08
positive regulation of cell adhesion (GO:0045785)	484	37	10.35	3.58	1.11e-10	7.01e-08
regulation of cell activation (GO:0050865)	830	50	17.74	2.82	1.69e-10	1.02e-07
cell activation (GO:0001775)	673	44	14.39	3.06	2.08e-10	1.09e-07
positive regulation of catalytic activity (GO:0043085)	1058	58	22.62	2.56	1.99e-10	1.12e-07
regulation of leukocyte activation (GO:0002694)	780	48	16.67	2.88	2.06e-10	1.12e-07
movement of cell or subcellular component (GO:0006928)	1507	73	32.21	2.27	1.98e-10	1.16e-07
cell communication (GO:0007154)	5449	179	116.47	1.54	3.15e-10	1.6e-07
signaling (GO:0023052)	5336	176	114.06	1.54	3.42e-10	1.69e-07
cellular response to chemical stimulus (GO:0070887)	2473	101	52.86	1.91	4.31e-10	2.06e-07
positive regulation of molecular function (GO:0044093)	1477	71	31.57	2.25	4.63e-10	2.09e-07
biological regulation (GO:0065007)	12822	340	274.07	1.24	4.51e-10	2.09e-07
adaptive immune response (GO:0002250)	515	37	11.01	3.36	5.61e-10	2.46e-07
response to stimulus (GO:0050896)	8671	252	185.35	1.36	8.64e-10	3.68e-07
animal organ development (GO:0048513)	3209	120	68.59	1.75	1.02e-09	4.1e-07
regulation of signal transduction (GO:0009966)	2884	111	61.65	1.8	1.01e-09	4.18e-07
response to organic substance (GO:0010033)	2608	103	55.75	1.85	1.19e-09	4.68e-07
cellular response to organic substance (GO:0071310)	1866	82	39.89	2.06	1.22e-09	4.7e-07
immune system development (GO:0002520)	799	47	17.08	2.75	1.29e-09	4.82e-07
regulation of lymphocyte activation (GO:0051249)	665	42	14.21	2.95	1.45e-09	5.32e-07
positive regulation of multicellular organismal process (GO:0051240)	1639	74	35.03	2.11	2.12e-09	7.61e-07
signal transduction (GO:0007165)	5016	165	107.22	1.54	2.43e-09	8.52e-07
hematopoietic or lymphoid organ development (GO:0048534)	763	45	16.31	2.76	2.74e-09	9.39e-07
regulation of phosphorus metabolic process (GO:0051174)	1423	67	30.42	2.2	2.93e-09	9.61e-07
regulation of phosphate metabolic process (GO:0019220)	1422	67	30.4	2.2	2.87e-09	9.62e-07
cellular response to stimulus (GO:0051716)	6781	207	144.95	1.43	3.05e-09	9.79e-07
regulation of localization (GO:0032879)	2944	111	62.93	1.76	3.32e-09	1.05e-06
regulation of immune response (GO:0050776)	1051	55	22.47	2.45	3.53e-09	1.09e-06
leukocyte activation (GO:0045321)	585	38	12.5	3.04	4.47e-09	1.36e-06
regulation of biological process (GO:0050789)	12211	324	261.01	1.24	4.85e-09	1.44e-06
nervous system development (GO:0007399)	2124	87	45.4	1.92	6.88e-09	2.01e-06
positive regulation of signal transduction (GO:0009967)	1555	70	33.24	2.11	7.57e-09	2.17e-06
regulation of cell migration (GO:0030334)	966	51	20.65	2.47	8.02e-09	2.26e-06
regulation of cell-cell adhesion (GO:0022407)	470	33	10.05	3.28	8.37e-09	2.27e-06
regulation of T cell activation (GO:0050863)	349	28	7.46	3.75	8.29e-09	2.29e-06
regulation of phosphorylation (GO:0042325)	1277	61	27.3	2.23	9.65e-09	2.53e-06
regulation of cell population proliferation (GO:0042127)	1733	75	37.04	2.02	9.55e-09	2.55e-06
response to chemical (GO:0042221)	3577	126	76.46	1.65	1.16e-08	3e-06
regulation of biological quality (GO:0065008)	3901	134	83.39	1.61	1.3e-08	3.3e-06
cellular process (GO:0009987)	15335	383	327.79	1.17	1.34e-08	3.35e-06
anatomical structure morphogenesis (GO:0009653)	2298	91	49.12	1.85	1.45e-08	3.56e-06
regulation of intracellular signal transduction (GO:1902531)	1621	71	34.65	2.05	1.6e-08	3.89e-06
regulation of cellular component movement (GO:0051270)	1107	55	23.66	2.32	1.82e-08	4.34e-06
sensory perception of smell (GO:0007608)	1124	2	24.03	0.08	2.09e-08	4.85e-06
tissue development (GO:0009888)	1717	74	36.7	2.02	2.09e-08	4.92e-06
endocytosis (GO:0006897)	570	36	12.18	2.95	2.28e-08	5.2e-06
adaptive immune response based on somatic recombination of immune receptors built from immunoglobulin superfamily domains (GO:0002460)	368	28	7.87	3.56	2.39e-08	5.32e-06
regulation of cellular process (GO:0050794)	11674	310	249.54	1.24	2.36e-08	5.32e-06
regulation of leukocyte cell-cell adhesion (GO:1903037)	345	27	7.37	3.66	2.49e-08	5.37e-06
sensory perception of chemical stimulus (GO:0007606)	1224	3	26.16	0.11	2.46e-08	5.39e-06
regulation of cell differentiation (GO:0045595)	1631	71	34.86	2.04	2.67e-08	5.61e-06
cell development (GO:0048468)	1864	78	39.84	1.96	2.67e-08	5.68e-06
regulation of protein phosphorylation (GO:0001932)	1132	55	24.2	2.27	3.15e-08	6.54e-06
cellular response to cytokine stimulus (GO:0071345)	690	40	14.75	2.71	3.41e-08	6.98e-06
regulation of locomotion (GO:0040012)	1071	53	22.89	2.32	3.89e-08	7.87e-06
actin cytoskeleton organization (GO:0030036)	535	34	11.44	2.97	4.92e-08	9.82e-06
actin filament-based process (GO:0030029)	591	36	12.63	2.85	5.37e-08	1.06e-05
hemopoiesis (GO:0030097)	705	40	15.07	2.65	5.89e-08	1.13e-05
positive regulation of T cell activation (GO:0050870)	225	21	4.81	4.37	6e-08	1.14e-05
regulation of leukocyte proliferation (GO:0070663)	268	23	5.73	4.01	5.87e-08	1.14e-05
positive regulation of leukocyte proliferation (GO:0070665)	165	18	3.53	5.1	6.26e-08	1.18e-05
lymphocyte activation (GO:0046649)	463	31	9.9	3.13	6.57e-08	1.22e-05
regulation of mononuclear cell proliferation (GO:0032944)	248	22	5.3	4.15	6.67e-08	1.22e-05
regulation of cell motility (GO:2000145)	1023	51	21.87	2.33	6.94e-08	1.26e-05
positive regulation of mononuclear cell proliferation (GO:0032946)	149	17	3.18	5.34	8.07e-08	1.45e-05
positive regulation of cell communication (GO:0010647)	1764	73	37.71	1.94	9.29e-08	1.65e-05
positive regulation of cell-cell adhesion (GO:0022409)	299	24	6.39	3.76	9.7e-08	1.7e-05
positive regulation of cell differentiation (GO:0045597)	960	48	20.52	2.34	1.14e-07	1.98e-05
positive regulation of intracellular signal transduction (GO:1902533)	984	49	21.03	2.33	1.43e-07	2.43e-05
negative regulation of biological process (GO:0048519)	5397	167	115.36	1.45	1.42e-07	2.43e-05
positive regulation of signaling (GO:0023056)	1771	73	37.86	1.93	1.45e-07	2.44e-05
regulation of cellular component organization (GO:0051128)	2423	91	51.79	1.76	1.68e-07	2.77e-05
immune effector process (GO:0002252)	565	34	12.08	2.82	1.67e-07	2.77e-05
response to cytokine (GO:0034097)	792	42	16.93	2.48	1.74e-07	2.82e-05
positive regulation of cellular component movement (GO:0051272)	622	36	13.3	2.71	1.76e-07	2.83e-05
leukocyte differentiation (GO:0002521)	409	28	8.74	3.2	1.88e-07	2.99e-05
regulation of catalytic activity (GO:0050790)	1800	73	38.48	1.9	1.99e-07	3.14e-05
cytokine-mediated signaling pathway (GO:0019221)	312	24	6.67	3.6	2.01e-07	3.14e-05
regulation of lymphocyte proliferation (GO:0050670)	244	21	5.22	4.03	2.12e-07	3.27e-05
positive regulation of phosphate metabolic process (GO:0045937)	922	46	19.71	2.33	2.3e-07	3.48e-05
positive regulation of phosphorus metabolic process (GO:0010562)	922	46	19.71	2.33	2.3e-07	3.52e-05
positive regulation of lymphocyte activation (GO:0051251)	495	31	10.58	2.93	2.63e-07	3.91e-05
cellular component morphogenesis (GO:0032989)	633	36	13.53	2.66	2.63e-07	3.95e-05
positive regulation of cell migration (GO:0030335)	578	34	12.35	2.75	2.75e-07	4.05e-05
positive regulation of T cell proliferation (GO:0042102)	108	14	2.31	6.06	2.78e-07	4.05e-05
positive regulation of MAPK cascade (GO:0043410)	524	32	11.2	2.86	2.86e-07	4.13e-05
positive regulation of leukocyte cell-cell adhesion (GO:1903039)	249	21	5.32	3.95	2.89e-07	4.15e-05
regulation of GTPase activity (GO:0043087)	345	25	7.37	3.39	3.21e-07	4.56e-05
positive regulation of lymphocyte proliferation (GO:0050671)	147	16	3.14	5.09	3.48e-07	4.9e-05
cytoskeleton organization (GO:0007010)	1149	53	24.56	2.16	3.73e-07	5.21e-05
positive regulation of leukocyte activation (GO:0002696)	559	33	11.95	2.76	3.83e-07	5.3e-05
regulation of MAPK cascade (GO:0043408)	728	39	15.56	2.51	4.18e-07	5.74e-05
regulation of molecular function (GO:0065009)	2550	93	54.51	1.71	4.64e-07	6.3e-05
defense response (GO:0006952)	1493	63	31.91	1.97	4.78e-07	6.39e-05
cell morphogenesis (GO:0000902)	765	40	16.35	2.45	4.75e-07	6.4e-05
positive regulation of locomotion (GO:0040017)	623	35	13.32	2.63	5.08e-07	6.73e-05
positive regulation of kinase activity (GO:0033674)	432	28	9.23	3.03	5.31e-07	6.97e-05
regulation of multicellular organismal development (GO:2000026)	1509	63	32.26	1.95	6e-07	7.82e-05
negative regulation of cellular process (GO:0048523)	4935	153	105.49	1.45	6.39e-07	8.25e-05
positive regulation of transferase activity (GO:0051347)	521	31	11.14	2.78	7.43e-07	9.44e-05
positive regulation of cell motility (GO:2000147)	605	34	12.93	2.63	7.37e-07	9.45e-05
positive regulation of cell activation (GO:0050867)	578	33	12.35	2.67	7.75e-07	9.69e-05
homeostatic process (GO:0042592)	1680	68	35.91	1.89	7.75e-07	9.77e-05
positive regulation of phosphorylation (GO:0042327)	840	42	17.96	2.34	8.09e-07	9.96e-05
positive regulation of axon extension (GO:0045773)	54	10	1.15	8.66	8.07e-07	0.0001
regulation of kinase activity (GO:0043549)	702	37	15.01	2.47	1.15e-06	0.00014
epithelium development (GO:0060429)	1099	50	23.49	2.13	1.16e-06	0.000141
vesicle-mediated transport (GO:0016192)	1375	58	29.39	1.97	1.35e-06	0.00016
positive regulation of metabolic process (GO:0009893)	3772	123	80.63	1.53	1.35e-06	0.000161
enzyme linked receptor protein signaling pathway (GO:0007167)	565	32	12.08	2.65	1.34e-06	0.000162
regulation of T cell proliferation (GO:0042129)	186	17	3.98	4.28	1.43e-06	0.000168
cell part morphogenesis (GO:0032990)	539	31	11.52	2.69	1.46e-06	0.00017
transport (GO:0006810)	3671	120	78.47	1.53	1.48e-06	0.000171
positive regulation of hydrolase activity (GO:0051345)	540	31	11.54	2.69	1.51e-06	0.000171
cell projection morphogenesis (GO:0048858)	512	30	10.94	2.74	1.51e-06	0.000173
negative regulation of cellular component organization (GO:0051129)	712	37	15.22	2.43	1.51e-06	0.000173
lymphocyte mediated immunity (GO:0002449)	353	24	7.55	3.18	1.59e-06	0.000179
protein phosphorylation (GO:0006468)	688	36	14.71	2.45	1.86e-06	0.000208
regulation of cytokine production (GO:0001817)	773	39	16.52	2.36	1.92e-06	0.000213
intracellular signal transduction (GO:0035556)	1360	57	29.07	1.96	2e-06	0.00022
leukocyte mediated immunity (GO:0002443)	412	26	8.81	2.95	2.15e-06	0.000236
positive regulation of macromolecule metabolic process (GO:0010604)	3431	113	73.34	1.54	2.65e-06	0.000284
biological adhesion (GO:0022610)	879	42	18.79	2.24	2.64e-06	0.000285
positive regulation of cytokine production (GO:0001819)	499	29	10.67	2.72	2.63e-06	0.000286
establishment of localization (GO:0051234)	3834	123	81.95	1.5	2.93e-06	0.000312
response to external stimulus (GO:0009605)	2452	87	52.41	1.66	3.07e-06	0.000325
B cell mediated immunity (GO:0019724)	292	21	6.24	3.36	3.15e-06	0.000331
regulation of developmental process (GO:0050793)	2602	91	55.62	1.64	3.66e-06	0.000382
regulation of cell death (GO:0010941)	1736	67	37.11	1.81	4.27e-06	0.000442
positive regulation of axonogenesis (GO:0050772)	101	12	2.16	5.56	4.49e-06	0.000462
regulation of cell-substrate adhesion (GO:0010810)	228	18	4.87	3.69	4.82e-06	0.000494
receptor-mediated endocytosis (GO:0006898)	162	15	3.46	4.33	5.1e-06	0.000519
regulation of cell projection organization (GO:0031344)	751	37	16.05	2.3	5.32e-06	0.000537
receptor metabolic process (GO:0043112)	103	12	2.2	5.45	5.39e-06	0.000541
multicellular organismal process (GO:0032501)	7436	207	158.95	1.3	5.63e-06	0.000562
positive regulation of gene expression (GO:0010628)	1203	51	25.71	1.98	5.81e-06	0.000576
cell projection organization (GO:0030030)	1205	51	25.76	1.98	5.97e-06	0.000585
homeostasis of number of cells (GO:0048872)	305	21	6.52	3.22	5.94e-06	0.000585
positive regulation of GTPase activity (GO:0043547)	257	19	5.49	3.46	6.4e-06	0.000623
positive regulation of cell population proliferation (GO:0008284)	1005	45	21.48	2.09	6.6e-06	0.000635
positive regulation of cell projection organization (GO:0031346)	440	26	9.41	2.76	6.58e-06	0.000636
regulation of supramolecular fiber organization (GO:1902903)	386	24	8.25	2.91	6.71e-06	0.000641
neuron projection development (GO:0031175)	729	36	15.58	2.31	7.09e-06	0.000673
regulation of transferase activity (GO:0051338)	821	39	17.55	2.22	7.42e-06	0.0007
regulation of plasma membrane bounded cell projection organization (GO:0120035)	736	36	15.73	2.29	8.21e-06	0.000771
myeloid leukocyte differentiation (GO:0002573)	128	13	2.74	4.75	8.7e-06	0.000812
negative regulation of immune system process (GO:0002683)	448	26	9.58	2.72	8.89e-06	0.000824
plasma membrane bounded cell projection morphogenesis (GO:0120039)	506	28	10.82	2.59	9.33e-06	0.00086
regulation of anatomical structure morphogenesis (GO:0022603)	988	44	21.12	2.08	9.51e-06	0.000866
inflammatory response (GO:0006954)	478	27	10.22	2.64	9.51e-06	0.000871
actin filament organization (GO:0007015)	265	19	5.66	3.35	9.63e-06	0.000872
neurogenesis (GO:0022008)	1528	60	32.66	1.84	9.87e-06	0.000889
regulation of cell-matrix adhesion (GO:0001952)	130	13	2.78	4.68	1.01e-05	0.000909
positive regulation of response to external stimulus (GO:0032103)	452	26	9.66	2.69	1.03e-05	0.000917
regulation of leukocyte differentiation (GO:1902105)	318	21	6.8	3.09	1.08e-05	0.000955
regulation of protein kinase activity (GO:0045859)	596	31	12.74	2.43	1.15e-05	0.00101
cellular component organization (GO:0016043)	5256	155	112.35	1.38	1.19e-05	0.00105
response to stress (GO:0006950)	3303	107	70.6	1.52	1.2e-05	0.00105
tube development (GO:0035295)	959	43	20.5	2.1	1.21e-05	0.00105
anatomical structure formation involved in morphogenesis (GO:0048646)	962	43	20.56	2.09	1.24e-05	0.00107
regulation of axon extension (GO:0030516)	113	12	2.42	4.97	1.28e-05	0.00109
regulation of response to external stimulus (GO:0032101)	967	43	20.67	2.08	1.31e-05	0.00111
cell adhesion (GO:0007155)	869	40	18.58	2.15	1.35e-05	0.00113
gliogenesis (GO:0042063)	247	18	5.28	3.41	1.34e-05	0.00114
positive regulation of cell death (GO:0010942)	689	34	14.73	2.31	1.38e-05	0.00115
phosphorus metabolic process (GO:0006793)	1653	63	35.33	1.78	1.38e-05	0.00115
leukocyte migration (GO:0050900)	224	17	4.79	3.55	1.42e-05	0.00118
central nervous system development (GO:0007417)	883	40	18.87	2.12	1.6e-05	0.00132
positive regulation of protein kinase activity (GO:0045860)	355	22	7.59	2.9	1.7e-05	0.00139
regulation of neuron projection development (GO:0010975)	544	29	11.63	2.49	1.73e-05	0.00141
phosphate-containing compound metabolic process (GO:0006796)	1634	62	34.93	1.78	1.86e-05	0.00151
positive regulation of protein phosphorylation (GO:0001934)	758	36	16.2	2.22	1.96e-05	0.00157
regulation of protein modification process (GO:0031399)	1569	60	33.54	1.79	1.96e-05	0.00158
phosphorylation (GO:0016310)	862	39	18.43	2.12	2.19e-05	0.00175
neuron development (GO:0048666)	902	40	19.28	2.07	2.23e-05	0.00177
positive regulation of cell-substrate adhesion (GO:0010811)	141	13	3.01	4.31	2.25e-05	0.00178
cell junction organization (GO:0034330)	520	28	11.12	2.52	2.3e-05	0.00181
positive regulation of immune response (GO:0050778)	714	34	15.26	2.23	2.35e-05	0.00183
positive regulation of hemopoiesis (GO:1903708)	186	15	3.98	3.77	2.35e-05	0.00183
positive regulation of leukocyte differentiation (GO:1902107)	186	15	3.98	3.77	2.35e-05	0.00184
regulation of cellular component size (GO:0032535)	392	23	8.38	2.74	2.48e-05	0.00192
regulation of actin cytoskeleton organization (GO:0032956)	366	22	7.82	2.81	2.63e-05	0.00202
immunoglobulin mediated immune response (GO:0016064)	288	19	6.16	3.09	2.85e-05	0.00218
regulation of programmed cell death (GO:0043067)	1560	59	33.35	1.77	2.91e-05	0.00221
myeloid cell differentiation (GO:0030099)	264	18	5.64	3.19	3.08e-05	0.00233
mononuclear cell differentiation (GO:1903131)	343	21	7.33	2.86	3.11e-05	0.00234
developmental growth (GO:0048589)	455	25	9.73	2.57	3.13e-05	0.00235
positive regulation of cell development (GO:0010720)	371	22	7.93	2.77	3.19e-05	0.00239
neuron projection morphogenesis (GO:0048812)	500	27	10.69	2.53	3.29e-05	0.00245
organic hydroxy compound transport (GO:0015850)	147	13	3.14	4.14	3.37e-05	0.00249
blood vessel development (GO:0001568)	544	28	11.63	2.41	3.7e-05	0.00271
glial cell differentiation (GO:0010001)	194	15	4.15	3.62	3.7e-05	0.00272
regulation of receptor localization to synapse (GO:1902683)	25	6	0.53	11.23	3.84e-05	0.00279
growth (GO:0040007)	461	25	9.85	2.54	3.83e-05	0.0028
plasma membrane bounded cell projection organization (GO:0120036)	1150	47	24.58	1.91	4.02e-05	0.00288
regulation of extent of cell growth (GO:0061387)	128	12	2.74	4.39	3.98e-05	0.00288
lymphocyte homeostasis (GO:0002260)	70	9	1.5	6.01	4.01e-05	0.00289
immune response-regulating signaling pathway (GO:0002764)	435	24	9.3	2.58	4.23e-05	0.00301
response to oxygen-containing compound (GO:1901700)	1364	53	29.16	1.82	4.59e-05	0.00326
regulation of ERK1 and ERK2 cascade (GO:0070372)	326	20	6.97	2.87	4.65e-05	0.00329
T cell activation (GO:0042110)	300	19	6.41	2.96	4.8e-05	0.00338
immune response-regulating cell surface receptor signaling pathway (GO:0002768)	355	21	7.59	2.77	4.97e-05	0.00348
tube morphogenesis (GO:0035239)	737	34	15.75	2.16	5e-05	0.00349
regulation of actin filament-based process (GO:0032970)	414	23	8.85	2.6	5.51e-05	0.00382
positive regulation of axon extension involved in axon guidance (GO:0048842)	7	4	0.15	26.73	5.56e-05	0.00383
regulation of leukocyte migration (GO:0002685)	226	16	4.83	3.31	5.54e-05	0.00383
regulation of vasculogenesis (GO:2001212)	16	5	0.34	14.62	6.06e-05	0.00415
positive regulation of ERK1 and ERK2 cascade (GO:0070374)	228	16	4.87	3.28	6.11e-05	0.00417
regulation of stress-activated MAPK cascade (GO:0032872)	206	15	4.4	3.41	7e-05	0.00475
neuron differentiation (GO:0030182)	1103	45	23.58	1.91	7.13e-05	0.00482
regulation of hemopoiesis (GO:1903706)	393	22	8.4	2.62	7.17e-05	0.00483
transmembrane receptor protein tyrosine kinase signaling pathway (GO:0007169)	365	21	7.8	2.69	7.23e-05	0.00485
regulation of cell development (GO:0060284)	589	29	12.59	2.3	7.55e-05	0.00504
regulation of apoptotic process (GO:0042981)	1528	57	32.66	1.75	7.69e-05	0.00512
positive regulation of developmental process (GO:0051094)	1461	55	31.23	1.76	8.01e-05	0.0053
cellular component organization or biogenesis (GO:0071840)	5450	155	116.5	1.33	8.05e-05	0.00531
regulation of stress-activated protein kinase signaling cascade (GO:0070302)	209	15	4.47	3.36	8.15e-05	0.00535
regulation of axonogenesis (GO:0050770)	185	14	3.95	3.54	8.27e-05	0.00541
leukocyte homeostasis (GO:0001776)	97	10	2.07	4.82	8.41e-05	0.00548
generation of neurons (GO:0048699)	1398	53	29.88	1.77	8.49e-05	0.00551
cell chemotaxis (GO:0060326)	210	15	4.49	3.34	8.56e-05	0.00553
immune response-activating cell surface receptor signaling pathway (GO:0002429)	342	20	7.31	2.74	8.67e-05	0.00558
developmental growth involved in morphogenesis (GO:0060560)	140	12	2.99	4.01	8.87e-05	0.00561
activation of immune response (GO:0002253)	428	23	9.15	2.51	8.85e-05	0.00563
regulation of alpha-beta T cell proliferation (GO:0046640)	44	7	0.94	7.44	8.78e-05	0.00563
biological process involved in interspecies interaction between organisms (GO:0044419)	1624	59	34.71	1.7	8.82e-05	0.00563
immune response-activating signal transduction (GO:0002757)	343	20	7.33	2.73	9e-05	0.00568
cellular response to oxygen-containing compound (GO:1901701)	955	40	20.41	1.96	9.13e-05	0.00574
glial cell development (GO:0021782)	119	11	2.54	4.32	9.32e-05	0.00583
positive regulation of protein metabolic process (GO:0051247)	1483	55	31.7	1.74	9.42e-05	0.00587
regulation of transport (GO:0051049)	1918	67	41	1.63	0.000101	0.00624
regulation of interleukin-6 production (GO:0032675)	165	13	3.53	3.69	0.000101	0.00625
regulation of epithelial cell migration (GO:0010632)	239	16	5.11	3.13	0.000103	0.00632
positive regulation of protein modification process (GO:0031401)	1029	42	22	1.91	0.000104	0.00635
RNA processing (GO:0006396)	782	3	16.72	0.18	0.000104	0.00637
dendrite development (GO:0016358)	143	12	3.06	3.93	0.000107	0.00651
vasculature development (GO:0001944)	575	28	12.29	2.28	0.000115	0.00698
regulation of lipid metabolic process (GO:0019216)	379	21	8.1	2.59	0.000119	0.00719
positive regulation of programmed cell death (GO:0043068)	617	29	13.19	2.2	0.000123	0.00739
circulatory system development (GO:0072359)	934	39	19.96	1.95	0.000124	0.00741
regulation of cellular component biogenesis (GO:0044087)	995	41	21.27	1.93	0.000126	0.00749
negative regulation of supramolecular fiber organization (GO:1902904)	171	13	3.66	3.56	0.000141	0.00839
circulatory system process (GO:0003013)	466	24	9.96	2.41	0.000144	0.00855
regulation of axon extension involved in axon guidance (GO:0048841)	33	6	0.71	8.51	0.000148	0.00872
lymphocyte differentiation (GO:0030098)	302	18	6.46	2.79	0.000155	0.00911
positive regulation of cell-matrix adhesion (GO:0001954)	66	8	1.41	5.67	0.000156	0.00914
negative regulation of cell activation (GO:0050866)	223	15	4.77	3.15	0.00016	0.00928
cell morphogenesis involved in differentiation (GO:0000904)	594	28	12.7	2.21	0.000159	0.0093
lamellipodium organization (GO:0097581)	49	7	1.05	6.68	0.000161	0.00932
regulation of actin filament organization (GO:0110053)	276	17	5.9	2.88	0.000162	0.00938
chemotaxis (GO:0006935)	505	25	10.79	2.32	0.000163	0.00938
regulation of anatomical structure size (GO:0090066)	556	27	11.88	2.27	0.000164	0.00941
positive regulation of osteoclast differentiation (GO:0045672)	34	6	0.73	8.26	0.000171	0.00975
blood vessel morphogenesis (GO:0048514)	441	23	9.43	2.44	0.000184	0.0105
taxis (GO:0042330)	510	25	10.9	2.29	0.000185	0.0105
positive regulation of cellular protein metabolic process (GO:0032270)	1399	52	29.9	1.74	0.000188	0.0106
negative regulation of leukocyte activation (GO:0002695)	201	14	4.3	3.26	0.000187	0.0106
response to endogenous stimulus (GO:0009719)	1121	44	23.96	1.84	0.000195	0.0109
regulation of metabolic process (GO:0019222)	6582	179	140.69	1.27	0.0002	0.0112
regulation of neurogenesis (GO:0050767)	448	23	9.58	2.4	0.00021	0.0117
positive regulation of vasculogenesis (GO:2001214)	11	4	0.24	17.01	0.000215	0.0119
positive regulation of myeloid leukocyte differentiation (GO:0002763)	70	8	1.5	5.35	0.000226	0.0125
regulation of chemotaxis (GO:0050920)	231	15	4.94	3.04	0.000229	0.0126
positive regulation of epithelial cell migration (GO:0010634)	156	12	3.33	3.6	0.000228	0.0126
response to biotic stimulus (GO:0009607)	1529	55	32.68	1.68	0.000239	0.0131
second-messenger-mediated signaling (GO:0019932)	182	13	3.89	3.34	0.00025	0.0136
small GTPase mediated signal transduction (GO:0007264)	233	15	4.98	3.01	0.000249	0.0136
regulation of cytoskeleton organization (GO:0051493)	544	26	11.63	2.24	0.000258	0.014
cellular response to peptide (GO:1901653)	234	15	5	3	0.000261	0.0141
regulation of nervous system development (GO:0051960)	546	26	11.67	2.23	0.000266	0.0143
regulation of immune effector process (GO:0002697)	423	22	9.04	2.43	0.000269	0.0144
regulation of hydrolase activity (GO:0051336)	976	39	20.86	1.87	0.000278	0.0148
negative regulation of response to stimulus (GO:0048585)	1652	58	35.31	1.64	0.000282	0.015
positive regulation of neurogenesis (GO:0050769)	291	17	6.22	2.73	0.000292	0.0155
regulation of peptidyl-tyrosine phosphorylation (GO:0050730)	264	16	5.64	2.84	0.000298	0.0157
positive regulation of protein catabolic process in the vacuole (GO:1904352)	4	3	0.09	35.09	0.000299	0.0158
phagocytosis (GO:0006909)	349	19	7.46	2.55	0.000306	0.0161
negative regulation of cell projection organization (GO:0031345)	213	14	4.55	3.07	0.000327	0.0171
cell-substrate adhesion (GO:0031589)	188	13	4.02	3.23	0.000336	0.0175
RNA metabolic process (GO:0016070)	1251	10	26.74	0.37	0.000344	0.0179
regulation of response to stress (GO:0080134)	1371	50	29.31	1.71	0.000349	0.018
regulation of B cell activation (GO:0050864)	324	18	6.93	2.6	0.000348	0.018
regulation of platelet-derived growth factor receptor signaling pathway (GO:0010640)	25	5	0.53	9.36	0.000363	0.0187
immunological synapse formation (GO:0001771)	13	4	0.28	14.39	0.000363	0.0187
lamellipodium assembly (GO:0030032)	40	6	0.86	7.02	0.000375	0.0192
regulation of defense response (GO:0031347)	627	28	13.4	2.09	0.000409	0.0208
macrophage differentiation (GO:0030225)	26	5	0.56	9	0.000426	0.0215
cell-substrate junction organization (GO:0150115)	41	6	0.88	6.85	0.000422	0.0215
cell recognition (GO:0008037)	330	18	7.05	2.55	0.000428	0.0215
regulation of protein localization to synapse (GO:1902473)	26	5	0.56	9	0.000426	0.0215
B cell activation (GO:0042113)	193	13	4.13	3.15	0.000425	0.0215
tissue morphogenesis (GO:0048729)	633	28	13.53	2.07	0.000448	0.0224
regulation of actin filament length (GO:0030832)	169	12	3.61	3.32	0.000451	0.0225
chemical homeostasis (GO:0048878)	1201	45	25.67	1.75	0.000468	0.0232
cellular homeostasis (GO:0019725)	863	35	18.45	1.9	0.000467	0.0232
semaphorin-plexin signaling pathway (GO:0071526)	42	6	0.9	6.68	0.000474	0.0234
Ras protein signal transduction (GO:0007265)	171	12	3.66	3.28	0.000497	0.0244
monoamine transport (GO:0015844)	27	5	0.58	8.66	0.000496	0.0244
regulation of system process (GO:0044057)	640	28	13.68	2.05	0.000503	0.0246
regulation of endothelial cell migration (GO:0010594)	172	12	3.68	3.26	0.000522	0.0255
long-term memory (GO:0007616)	43	6	0.92	6.53	0.000531	0.0257
calcium-mediated signaling (GO:0019722)	124	10	2.65	3.77	0.00053	0.0257
regulation of MAP kinase activity (GO:0043405)	198	13	4.23	3.07	0.000533	0.0257
cholesterol metabolic process (GO:0008203)	124	10	2.65	3.77	0.00053	0.0258
integrin-mediated signaling pathway (GO:0007229)	81	8	1.73	4.62	0.000556	0.0267
cellular chemical homeostasis (GO:0055082)	769	32	16.44	1.95	0.000562	0.0269
locomotory behavior (GO:0007626)	253	15	5.41	2.77	0.000565	0.027
regulation of extracellular matrix disassembly (GO:0010715)	15	4	0.32	12.48	0.000572	0.0271
positive regulation of alpha-beta T cell proliferation (GO:0046641)	28	5	0.6	8.35	0.000575	0.0272
regulation of amyloid fibril formation (GO:1905906)	15	4	0.32	12.48	0.000572	0.0272
organ growth (GO:0035265)	103	9	2.2	4.09	0.000584	0.0276
response to other organism (GO:0051707)	1488	52	31.81	1.63	0.000607	0.0285
response to external biotic stimulus (GO:0043207)	1490	52	31.85	1.63	0.000616	0.0289
positive regulation of cell morphogenesis involved in differentiation (GO:0010770)	104	9	2.22	4.05	0.000623	0.0291
regulation of lipid biosynthetic process (GO:0046890)	202	13	4.32	3.01	0.000636	0.0294
regulation of protein metabolic process (GO:0051246)	2558	80	54.68	1.46	0.000634	0.0294
negative regulation of developmental process (GO:0051093)	972	38	20.78	1.83	0.000633	0.0294
regulation of JNK cascade (GO:0046328)	151	11	3.23	3.41	0.000631	0.0294
negative regulation of cell adhesion (GO:0007162)	313	17	6.69	2.54	0.000641	0.0295
supramolecular fiber organization (GO:0097435)	520	24	11.12	2.16	0.000649	0.0298
production of molecular mediator involved in inflammatory response (GO:0002532)	29	5	0.62	8.07	0.000663	0.0304
positive regulation of chemotaxis (GO:0050921)	152	11	3.25	3.39	0.000665	0.0304
cell population proliferation (GO:0008283)	576	26	12.31	2.11	0.000691	0.0315
negative regulation of dendritic spine maintenance (GO:1902951)	6	3	0.13	23.39	0.000696	0.0315
positive regulation of CD4-positive, alpha-beta T cell proliferation (GO:2000563)	6	3	0.13	23.39	0.000696	0.0316
regulation of neurotransmitter receptor localization to postsynaptic specialization membrane (GO:0098696)	16	4	0.34	11.7	0.000703	0.0318
regulation of macromolecule metabolic process (GO:0060255)	6085	164	130.07	1.26	0.000709	0.0319
protein localization to plasma membrane (GO:0072659)	207	13	4.42	2.94	0.000787	0.0352
regulation of trans-synaptic signaling (GO:0099177)	530	24	11.33	2.12	0.000784	0.0352
cell activation involved in immune response (GO:0002263)	207	13	4.42	2.94	0.000787	0.0353
T cell differentiation (GO:0030217)	181	12	3.87	3.1	0.000797	0.0355
developmental cell growth (GO:0048588)	108	9	2.31	3.9	0.000801	0.0356
regulation of T cell migration (GO:2000404)	47	6	1	5.97	0.000813	0.036
regulation of protein polymerization (GO:0032271)	208	13	4.45	2.92	0.000821	0.0362
positive regulation of endothelial cell migration (GO:0010595)	109	9	2.33	3.86	0.000852	0.0375
protein trimerization (GO:0070206)	17	4	0.36	11.01	0.000854	0.0375
sterol metabolic process (GO:0016125)	133	10	2.84	3.52	0.000879	0.0385
positive regulation of cellular component organization (GO:0051130)	1175	43	25.12	1.71	0.000884	0.0386
negative regulation of cell differentiation (GO:0045596)	699	29	14.94	1.94	0.000901	0.039
immunoglobulin production involved in immunoglobulin-mediated immune response (GO:0002381)	48	6	1.03	5.85	0.000898	0.039
negative regulation of cell population proliferation (GO:0008285)	763	31	16.31	1.9	0.000898	0.0391
negative regulation of transport (GO:0051051)	502	23	10.73	2.14	0.000929	0.0401
regulation of cell size (GO:0008361)	212	13	4.53	2.87	0.000968	0.0417
negative regulation of cholesterol efflux (GO:0090370)	7	3	0.15	20.05	0.000979	0.042
response to lipoprotein particle (GO:0055094)	32	5	0.68	7.31	0.000986	0.042
negative regulation of antigen processing and presentation (GO:0002578)	7	3	0.15	20.05	0.000979	0.0421
regulation of calcium ion transmembrane transporter activity (GO:1901019)	89	8	1.9	4.21	0.000985	0.0421
cellular cation homeostasis (GO:0030003)	665	28	14.21	1.97	0.00101	0.0428
cell growth (GO:0016049)	112	9	2.39	3.76	0.00102	0.0432
cellular response to insulin stimulus (GO:0032869)	136	10	2.91	3.44	0.00103	0.0435
ncRNA processing (GO:0034470)	351	0	7.5	< 0.01	0.00104	0.0437
positive regulation of apoptotic process (GO:0043065)	606	26	12.95	2.01	0.00104	0.0437
receptor internalization (GO:0031623)	69	7	1.47	4.75	0.00106	0.0444
regulation of myeloid leukocyte differentiation (GO:0002761)	137	10	2.93	3.41	0.00109	0.0451
regulation of alpha-beta T cell activation (GO:0046634)	113	9	2.42	3.73	0.00108	0.0452
secondary alcohol metabolic process (GO:1902652)	137	10	2.93	3.41	0.00109	0.0453
positive regulation of immune effector process (GO:0002699)	300	16	6.41	2.5	0.0011	0.0455
nucleic acid metabolic process (GO:0090304)	1804	20	38.56	0.52	0.00112	0.0461
positive regulation of nitrogen compound metabolic process (GO:0051173)	3004	90	64.21	1.4	0.00112	0.0461
establishment of endothelial barrier (GO:0061028)	33	5	0.71	7.09	0.00112	0.0462
endothelium development (GO:0003158)	91	8	1.95	4.11	0.00113	0.0462
regulation of inflammatory response (GO:0050727)	347	18	7.42	2.43	0.00116	0.0476
preganglionic parasympathetic fiber development (GO:0021783)	19	4	0.41	9.85	0.00122	0.0499

## Sheet: used differentially expr genes 
Il9r
Ttn
Aire
Rhbdf1
Myo1b
Sspo
Pou2af1
Cnr1
Chst10
Cacna1e
Nav2
Fmn1
Ackr3
Apoe
Mical3
Ppfibp2
Rsu1
Chka
Fscn1
Ppp1r12b
Carmil1
Arhgef18
Klk4
Apobec3
Sema5a
Hspg2
Sbf2
Whrn
Fam129c
Pglyrp1
Igsf3
Snrnp25
Plcg1
Ndrg1
AC160052.1
Ahcyl2
Magi3
Ccr1
Ift140
Dst
Sell
Scn4a
I830077J02Rik
Fchsd2
Mid2
Nebl
Ppl
2010309G21Rik
Klhl29
Fyb
Apol7e
Vwa8
Atp1b1
Jph1
Osbpl5
Nfkb2
Ifi213
Cdc42bpb
Lilrb4a
Abcc4
Gm37780
2010007H06Rik
Uprt
Srgap2
Tenm4
Car2
Tshz1
D10Wsu102e
Adm
Slc20a1
Hip1r
Iigp1
Morn1
Nlrc3
Gm14029
Gm45745
Pear1
Thsd7a
Ncan
Gas7
Asb2
Cnn3
Mcoln2
Apol7c
Cacna1i
9430020K01Rik
Cfp
Nav1
Lpp
Smpd3
Mast4
Ly96
Emid1
Fgd2
Rapgef4
Cd300lf
Myo1h
Crebl2
Peak1
Sft2d2
Ceacam1
Crip1
2900026A02Rik
Ccl22
Ifi208
Lpcat1
Sash1
Tspan2
Cd59a
Zap70
Lyst
Kcnk6
Igkv4-91
Hif3a
Tns3
Plekho1
Irgc1
Hcst
Ryr2
Myadm
Usp11
Gm9989
Rapgef1
Gm37677
Tyrobp
Klf5
Snhg18
Gm24950
Adamtsl4
Ly6e
Capg
Il27ra
Gm43916
Nrp2
Cbx7
Il5ra
Dennd2d
Ceacam2
Traf1
Adam23
Itgax
Klf12
Grap2
Zfp467
Hip1
Ski
Loxhd1
Sema3b
Slc2a3
Hdac7
Adgre1
Ffar2
AC160051.2
Adgrl3
Tbc1d8
Ldlr
Map2k1
Ccnd2
Arhgap24
Ksr1
Ryr3
Gm37949
Sh2b2
Nxpe1-ps
Nck2
Traf3ip2
Ctnnd2
Dnaja4
Gm42870
Slc39a6
Pde8a
Grm6
Gm38156
Mpg
Mir6236
Ctso
Carmil3
Bzw2
Bst1
Rasa4
Gbp2
Phf19
Lck
Dmd
Pcmtd1
Rasgrp3
H2-M2
Catsperg1
Slc47a1
Bach2
Hivep3
Rassf3
Cbx4
Reep3
Ighv3-8
Rgl1
Irf2bpl
Hba-a1
Sox4
Ctss
Cbx6
Cr2
Igsf6
Znrf3
Gm13680
Cyp4f16
Lrrk2
Ccdc82
Pou2f2
Tes
Ighv5-17
Dusp16
Cdkl5
Fcer2a
Rgs12
Cd200
Ccr6
Cnga3
Glcci1
Bcl9
Nrp1
Csf1
Msh5
Apol7b
Shisa8
Gpr34
Trps1
Klri1
Capns1
Dscam
AU020206
Anpep
Smpd5
Slc1a5
Nostrin
Lrig2
Rps2-ps5
Bmpr2
Rap1gap2
Cd4
Fas
Sirpa
Igkv8-21
Sulf2
Saxo2
Chst3
Gm25099
Gm44772
Gm16486
Tcf4
Adam22
Plekhg5
Cmah
Unc119
Igkv12-46
Gm11703
Prkcz
Sel1l3
Snora23
Prlr
Pacsin2
Utrn
Bmi1
Cyfip1
Iglv2
Aim1
Nfe2l1
Slc25a40
Ccser2
Pdzrn4
Gm23143
Gm22317
Map2
Ston2
Pik3cd
Tgm2
Cd6
Csf2rb
Ighv1-5
Antxr2
Dapk2
Gm10231
Hba-a2
Gm28323
Mmp17
Cd68
Ccdc61
Klf10
Ighv5-4
Minos1
Gimap7
Mcoln3
Icosl
Glipr1
Tmem121
Gm32569
Gm42372
Grk5
Dtx1
Ube2t
AC125071.1
Fcer1g
Ptpro
App
Ms4a6c
Gm5564
Nox1
Pak1
Il10ra
Spns2
Pid1
Tm9sf2
Dtnb
Man1a
Rps8-ps2
Txnrd1
Zbtb20
H2-DMb2
Il12rb1
Hivep2
Nid1
Fyn
Tmem63b
Cecr2
Cep162
1190002N15Rik
Tnik
Lrp1
Pik3r4
Lmcd1
Gm4841
Fam65b
Lat
Lacc1
Gm4332
Actn1
Pgm1
Ehd3
Cmip
Slco2a1
Plxnd1
Gm44401
Trib2
Smad1
Tbc1d4
Gm10268
Dexi
Ccnd1
Myo10
Cd7
Gprasp1
Fam222a
Lef1
Cd81
Fam105a
BE692007
Gm36527
Gm42700
Slc29a4
Akap12
L3mbtl3
Gpr156
Trim7
Pea15a
Ptms
A430035B10Rik
Cd59b
Grpel2
Iglj3
Map7
Zfp52
Crim1
Bmf
Zbtb18
Rev1
Rai1
Tbc1d9
Map3k5
Sgk1
Xdh
Dock1
Ppm1e
Map4k1
Sall2
Lrp8
Gdf11
BC035044
Itgb3
Pdcd4
Phf6
Csf3r
Lpxn
Ticam2
Dpp4
Cblb
Rnf150
Cd209a
Gm44834
Gm26887
AI427809
Tmem26
Eno1
Igkv4-72
AC107638.1
Slc40a1
S1pr1
Btla
Myo5a
Gm24339
Rogdi
Igkv6-14
Specc1l
Pura
Tmem57
Serpini1
2010315B03Rik
Srebf2
Rxfp1
Pde4a
Pltp
AC125409.1
Ighd
Chrnb1
Marveld1
Gm12380
Tcf20
Lcp1
Cd300a
Trdn
Dusp2
Lipe
Ighv5-6
Gm38346
Rps16-ps2
Gripap1
Megf9
Prf1
Zbtb46
Sh2d2a
Clybl
Hist1h1c
Ighv2-3
Larp4
Gpr35
Hbb-bt
6030468B19Rik
Gm18342
Wnt10a
Neb
Stra6l
Rin2
Slc35f5
Slc16a7
Ddr1
Fabp5
Abcb9
Gprasp2
Ass1
Cd300c2
C1qb
Gng12
Slc36a3os
Nxpe5
Zscan26
Rapgef2
Rps27rt
Pirb
Flt3
Dars
Cdk17
Ube2l6
Uba7
Ppp2r3a
Gm11344
Ephx2
Ftl1
Fam213a
Sipa1l3
Pde4dip
Crybg3
Sema7a
Ccdc17
Klf3
Nbea
Rab8b
Arsb
Spata6
Pnisr
Zfp385a
Gbp6
Tspan13
Ltk
Il6ra
Apobr
Pecam1
Themis2
Gbp2b
Ifit1bl1
Smim14
Gm12816
Rubcnl
Ptpn7
Fgl2
Gm25117
E2f2
Arhgap6
Ly6a
Gm22154
Maf
Alox5ap
Tapbpl
Dchs2
Iglj1
Ddx20
Rras2
4932438A13Rik
Gm23849
Asap2
Abca2
Cd27
Chst15
Fam83g
Zfas1
Atp5f1
Cdkl1
Igkv19-93
Tgfbr2
Dzip3
